# Supplementary material for: Hurdles to horizontal gene transfer: species-specific effects of synonymous variation and plasmid copy number determine antibiotic resistance phenotype
Source: Microbiology (Reading). 2026 Jan 16;172(1):001652. doi: 10.1099/mic.0.001652 (PMC12811044; doi:10.1099/mic.0.001652)
Supplement: Uncited Supplementary Material 2. [file mic-172-01652-s002.xlsx]

## Sheet: Table_of_contents_S1toS24
Name_of_Table	Description_of_Table
Supplementary_Table_S1 (See Supplementary Figures File)	Relative Synonymous Codon Usage (RSCU) for all codons in 3 host species and B. cereus
Supplementary_Table_S2	80 aacC1 variant sequences (20 produced per species using the COUSIN tool)
Supplementary_Table_S3	COUSIN tool analysis of 80 variants using Codon Usage Table of A. baylyi
Supplementary_Table_S4	COUSIN tool analysis of 80 variants using Codon Usage Table of B. cereus
Supplementary_Table_S5	COUSIN tool analysis of 80 variants using Codon Usage Table of E. coli
Supplementary_Table_S6	COUSIN tool analysis of 80 variants using Codon Usage Table of P. aeruginosa
Supplementary_Table_S7	24 chosen variants from 80 variants (6 per species)
Supplementary_Table_S8	32 final variants (including wt aacC1)
Supplementary_Table_S9	COUSIN tool analysis of 32 variants using Codon Usage Table of A. baylyi
Supplementary_Table_S10	COUSIN tool analysis of 32 variants using Codon Usage Table of B. cereus
Supplementary_Table_S11	COUSIN tool analysis of 32 variants using Codon Usage Table of E. coli
Supplementary_Table_S12	COUSIN tool analysis of 32 variants using Codon Usage Table of P. aeruginosa
Supplementary_Table_S13	gcplyr results (individual growth rate, OD max, AUC and lag time) for each replicate for each gentamicin concentration, in A. baylyi
Supplementary_Table_S14	gcplyr results (individual growth rate, OD max, AUC and lag time) for each replicate for each gentamicin concentration, in E. coli
Supplementary_Table_S15	gcplyr results (individual growth rate, OD max, AUC and lag time) for each replicate for each gentamicin concentration, in P. aeruginosa
Supplementary_Table_S16	Resistance levels across species and variants. Statistical Analysis, ANOVAs
Supplementary_Table_S17	Plasmid copy number: Statistical Analysis, one-way ANOVA, Tukey HSD Test
Supplementary_Table_S18	AUC, lag time, OD max: Statisical Analysis, ANOVAs for each gentamicin concentration, in each species
Supplementary_Table_S19	Pearson Correlation tests between AUC and CAI, COUSIN, tAI or abs(deltaGC3) per gentamicin concentration, in each species
Supplementary_Table_S20	False Discovery Rate Statistics for p. values for pearson correlation between resistance and Local CAI, COUSIN, tAI or abs(deltaGC3), in each species
Supplementary_Table_S21	Pearson Correlation between resistance levels and protein motif CAI, COUSIN, tAI or abs(deltaGC3), in each species
Supplementary_Table_S22	Pearson Correlation between resistance levels and rare codon chains, in each species
Supplementary_Table_S23	Pearson Correlation between resistance levels and anti-SD-like hexamers, in each species
Supplementary_Table_S24	Pearson Correlation between resistance levels and anti-SD-like hexamers (split aacC1 in 87bp and 465bp) or mRNA folding, in each species

## Sheet: Supplementary_Table_S1
Codon	AminoAcid	P.aeruginosa	A.baylyi	E.coli	B.cereus
TTT	F	0.103273	1.6115	1.15006	1.40621
TTC	F	1.89673	0.388499	0.849936	0.59379
TTA	L	0.0159793	1.78177	0.789726	3.10423
TTG	L	0.425147	1.25584	0.777307	0.620974
CTT	L	0.154467	1.01823	0.624894	1.14563
CTC	L	1.34033	0.491168	0.624894	0.25536
CTA	L	0.0702123	0.495726	0.224104	0.669764
CTG	L	3.99387	0.957265	2.95907	0.204034
ATT	I	0.210311	2.0361	1.52075	1.87006
ATC	I	2.71742	0.703667	1.25529	0.479358
ATA	I	0.0722717	0.260237	0.223963	0.650584
ATG	M	1	1	1	1
GTT	V	0.162469	1.2341	1.03697	1.42115
GTC	V	1.67128	0.743633	0.864712	0.307097
GTA	V	0.232348	0.987037	0.617651	1.68572
GTG	V	1.93391	1.03523	1.48066	0.586026
AGT	S	0.289431	1.47324	0.905155	1.4951
AGC	S	2.80434	0.823397	1.65361	0.59701
TCT	S	0.098645	1.34887	0.87732	1.58481
TCC	S	1.31382	0.334565	0.890722	0.319643
TCA	S	0.0726287	1.38551	0.749485	1.53119
TCG	S	1.42114	0.634421	0.923711	0.472246
CCT	P	0.178354	1.37036	0.639059	1.09496
CCC	P	1.03084	0.404948	0.49785	0.137163
CCA	P	0.176783	1.69048	0.7685	1.93435
CCG	P	2.61402	0.534209	2.09459	0.833529
ACT	T	0.165226	1.02716	0.666172	0.91864
ACC	T	3.13353	1.11032	1.72967	0.196546
ACA	T	0.0854947	1.24892	0.531749	1.97116
ACG	T	0.615754	0.613598	1.07241	0.913655
GCT	A	0.17	0.988391	0.646542	1.25314
GCC	A	2.32172	0.746269	1.07743	0.235116
GCA	A	0.172069	1.61952	0.855418	1.75428
GCG	A	1.33621	0.645819	1.42061	0.757461
TAT	Y	0.41901	1.13963	1.49585	1.49585
TAC	Y	1.58099	0.860367	0.504148	0.504148
TAA	-	0.288462	2.19048	1.82173	2.00794
TAG	-	0.355769	0.333333	0.225627	0.492063
CAT	H	0.585793	1.57614	1.14223	1.54916
CAC	H	1.41421	0.423862	0.857774	0.450839
CAA	Q	0.298698	1.16848	0.697031	1.62392
CAG	Q	1.7013	0.831517	1.30297	0.376078
AAT	N	0.287238	1.49387	0.903455	1.44485
AAC	N	1.71276	0.50613	1.09654	0.555153
AAA	K	0.257073	1.54284	1.53091	1.50847
AAG	K	1.74293	0.457165	0.469091	0.491525
GAT	D	0.396975	1.58092	1.255	1.625
GAC	D	1.60302	0.419081	0.744998	0.375
GAA	E	0.77287	1.48802	1.37936	1.50612
GAG	E	1.22713	0.51198	0.620641	0.49388
TGT	C	0.210938	1.45185	0.889451	1.49403
TGC	C	1.78906	0.548148	1.11055	0.505967
TGA	-	2.35255	0.47619	0.953155	0.5
TGG	W	1	1	1	1
CGT	R	0.625964	3.18115	2.26112	2.22463
CGC	R	3.8507	1.12397	2.38264	0.725846
CGA	R	0.197673	0.754803	0.392767	0.865494
CGG	R	1.11309	0.321134	0.592405	0.215968
AGA	R	0.0447117	0.520128	0.234358	1.55399
AGG	R	0.167865	0.0988106	0.136709	0.414073
GGT	G	0.394815	1.89825	1.34735	1.48115
GGC	G	2.92686	0.933637	1.61278	0.489527
GGA	G	0.204067	0.758694	0.435827	1.46978
GGG	G	0.474254	0.409415	0.604042	0.559545

## Sheet: Supplementary_Table_S2
< -sequence_WT	ATGTTACGCAGCAGCAACGATGTTACGCAGCAGGGCAGTCGCCCTAAAACAAAGTTAGGTGGCTCAAGTATGGGCATCATTCGCACATGTAGGCTCGGCCCTGACCAAGTCAAATCCATGCGGGCTGCTCTTGATCTTTTCGGTCGTGAGTTCGGAGACGTAGCCACCTACTCCCAACATCAGCCGGACTCCGATTACCTCGGGAACTTGCTCCGTAGTAAGACATTCATCGCGCTTGCTGCCTTCGACCAAGAAGCGGTTGTTGGCGCTCTCGCGGCTTACGTTCTGCCCAAGTTTGAGCAGCCGCGTAGTGAGATCTATATCTATGATCTCGCAGTCTCCGGCGAGCACCGGAGGCAGGGCATTGCCACCGCGCTCATCAATCTCCTCAAGCATGAG…
>sequence_EC1	ATGCTTCGCAGCTCCAACGATGTAACCCAGCAGGGCAGCCGCCCAAAAACGAAATTAGGTGGCTCATCTATGGGTATCATCCGTACTTGCCGCCTGGGGCCGGACCAGGTGAAGTCCATGCGTGCGGCCCTAGATCTGTTTGGGCGCGAATTTGGCGATGTAGCAACGTATTCCCAACATCAACCGGATAGCGATTATCTGGGCAATCTGTTGCGCAGCAAAACGTTTATCGCACTGGCTGCGTTTGACCAAGAGGCGGTAGTTGGGGCCCTGGCAGCCTATGTCCTGCCGAAATTCGAACAGCCGCGAAGTGAGATTTATATTTATGACCTGGCTGTCTCCGGGGAACATCGGCGCCAAGGCATAGCTACTGCGTTGATTAACCTGCTGAAGCATGAA…
>sequence_EC2	ATGTTGCGTAGCTCGAATGACGTCACGCAACAGGGTTCACGCCCAAAAACGAAACTGGGCGGTTCGAGCATGGGGATTATTCGAACGTGTCGTCTGGGTCCGGACCAGGTGAAATCGATGCGTGCGGCGTTGGATCTGTTTGGGCGCGAGTTTGGCGACGTCGCGACGTATTCACAGCACCAGCCGGATTCCGATTACCTGGGCAACCTCCTTCGTAGCAAAACCTTTATCGCTCTGGCCGCGTTTGATCAGGAAGCGGTAGTCGGTGCATTAGCTGCTTACGTACTGCCTAAATTCGAACAGCCGCGCAGCGAAATTTATATATATGACCTGGCAGTCTCCGGTGAACACCGTCGTCAAGGGATCGCAACGGCATTGATTAACCTACTGAAACATGAA…
>sequence_EC3	ATGCTGCGGTCAAGTAATGACGTGACGCAGCAGGGTTCCCGCCCAAAAACCAAACTGGGAGGTAGCTCTATGGGGATTATTCGTACCTGCCGCCTTGGCCCGGATCAGGTCAAAAGTATGCGCGCGGCCCTGGATCTGTTCGGGCGTGAATTTGGGGACGTTGCGACCTATTCGCAGCATCAGCCTGATTCTGATTATTTGGGCAACCTGCTCCGCTCAAAAACCTTTATCGCCCTAGCAGCGTTCGATCAAGAGGCGGTGGTGGGGGCCTTAGCCGCCTATGTTCTGCCGAAGTTCGAGCAGCCGCGCTCAGAAATCTACATCTACGACTTGGCAGTATCGGGTGAGCATCGCAGGCAGGGCATCGCAACCGCATTGATCAATCTGCTGAAGCATGAG…
>sequence_EC4	ATGTTACGCTCGTCCAACGACGTTACCCAGCAGGGCAGCCGTCCGAAAACGAAACTGGGCGGTTCCTCCATGGGCATTATTCGCACCTGTAGGCTGGGGCCCGACCAGGTCAAAAGTATGCGCGCGGCATTAGATCTTTTCGGCCGTGAGTTTGGCGATGTGGCGACCTATAGCCAGCATCAACCGGATTCAGATTACTTAGGTAACCTGCTGCGCTCCAAAACGTTTATTGCACTGGCAGCATTTGATCAGGAAGCCGTGGTTGGCGCACTGGCGGCCTATGTCCTGCCTAAATTTGAACAGCCGCGATCAGAAATTTACATCTACGATTTGGCCGTCAGCGGAGAACACCGCCGACAGGGTATCGCTACCGCGTTAATTAACCTGCTGAAGCATGAA…
>sequence_EC5	ATGTTACGCTCGAGCAACGACGTGACACAGCAAGGCTCGCGCCCGAAGACCAAACTGGGGGGTAGCTCTATGGGAATTATCCGCACATGCCGTCTAGGTCCAGACCAGGTAAAAAGCATGCGCGCAGCCCTCGACCTGTTCGGCCGTGAGTTTGGCGATGTGGCGACGTACAGCCAACACCAGCCAGATAGCGATTACCTGGGCAACTTACTCCGCTCTAAGACCTTTATTGCGCTGGCCGCGTTCGATCAGGAAGCAGTGGTGGGAGCGCTGGCCGCATATGTATTGCCCAAATTTGAACAGCCACGCTCCGAAATCTATATTTACGACTTGGCAGTGAGCGGCGAACATCGTCGGCAGGGCATTGCTACCGCACTGATCAACTTGCTGAAACACGAG…
>sequence_EC6	ATGCTGCGCTCGAGCAATGATGTTACACAGCAAGGTTCACGCCCGAAAACCAAGTTGGGGGGCTCGTCAATGGGGATCATCCGTACCTGTCGTTTAGGCCCAGATCAGGTGAAATCTATGCGTGCCGCCCTGGATTTGTTCGGGCGTGAATTCGGAGATGTCGCGACGTATAGCCAACACCAACCCGATAGTGACTATTTAGGGAACCTGCTGCGCTCGAAAACGTTCATTGCCCTGGCTGCCTTTGACCAGGAAGCTGTGGTTGGTGCGCTGGCTGCCTACGTCTTGCCCAAATTCGAACAACCGCGCAGCGAAATTTATATTTACGACCTGGCCGTCAGCGGGGAACATAGGCGCCAGGGTATCGCTACTGCTCTGATCAACCTGCTGAAACATGAA…
>sequence_EC7	ATGCTCCGTTCTTCTAACGATGTGACTCAGCAAGGAAGTCGTCCGAAGACTAAACTGGGGGGATCGTCTATGGGGATCATCCGCACGTGTAGGCTGGGTCCGGATCAGGTGAAATCCATGCGCGCGGCTTTGGATCTGTTTGGTCGCGAATTCGGCGATGTGGCGACTTATAGCCAGCATCAGCCGGATAGCGACTATCTGGGGAATCTGCTGCGCAGCAAAACCTTTATTGCCCTTGCTGCGTTTGACCAAGAAGCCGTTGTTGGTGCCCTGGCGGCCTATGTGTTACCAAAATTTGAACAGCCGCGCTCTGAGATTTATATATATGACCTTGCAGTCTCGGGCGAGCATAGAAGGCAGGGCATCGCCACGGCTCTGATTAACCTGCTGAAGCATGAA…
>sequence_EC8	ATGTTGCGTAGCTCCAATGATGTAACGCAGCAGGGTTCGCGGCCTAAAACCAAACTTGGTGGTAGTTCCATGGGCATTATTCGTACCTGTCGCCTGGGGCCAGACCAGGTGAAATCGATGCGTGCGGCTCTGGACCTCTTTGGGCGTGAATTCGGAGACGTGGCTACTTACTCTCAACACCAGCCAGATAGTGATTATTTGGGCAATTTACTGCGTTCCAAAACTTTTATCGCGCTGGCCGCATTTGACCAGGAAGCCGTCGTGGGCGCGTTGGCTGCGTACGTGCTGCCGAAGTTTGAACAGCCGCGCAGCGAAATCTACATCTATGATCTGGCAGTGTCAGGCGAACATCGTAGACAGGGAATCGCGACCGCGCTGATCAATCTCCTTAAACATGAA…
>sequence_EC9	ATGCTGCGGTCTTCTAACGATGTCACCCAACAGGGCAGTCGTCCGAAAACGAAACTGGGCGGTTCTTCCATGGGTATTATCCGCACTTGCCGTCTTGGTCCGGATCAAGTCAAAAGTATGAGGGCCGCCCTGGATTTGTTTGGCAGAGAATTCGGTGACGTAGCGACCTATTCTCAACATCAGCCGGATAGCGATTATCTGGGGAACCTGCTAAGATCTAAAACCTTTATTGCCCTGGCCGCTTTTGATCAGGAAGCGGTAGTCGGGGCCCTGGCGGCTTACGTCCTGCCGAAATTTGAGCAACCTCGCTCCGAAATATATATTTATGATCTCGCTGTCAGCGGCGAGCACCGCCGACAGGGTATCGCGACCGCCCTGATCAACCTGCTGAAGCACGAA…
>sequence_EC10	ATGCTGCGTAGTTCAAATGATGTGACCCAGCAGGGCAGCCGTCCTAAGACGAAACTGGGTGGTTCTTCTATGGGCATTATTCGAACCTGCCGTCTGGGTCCCGACCAGGTGAAATCGATGCGTGCAGCTCTGGATCTGTTTGGTCGCGAGTTCGGTGACGTGGCCACGTATAGCCAGCACCAACCTGATAGTGACTATCTGGGGAATTTGCTGCGTAGCAAAACATTCATCGCGTTAGCCGCGTTTGATCAGGAAGCCGTTGTGGGCGCTCTGGCTGCGTATGTACTCCCGAAGTTTGAGCAGCCCCGTTCGGAAATTTATATCTACGACCTGGCGGTCTCCGGGGAACACCGCAGGCAGGGTATAGCGACCGCCTTAATCAACCTCTTGAAGCACGAA…
>sequence_EC11	ATGCTCCGCTCGTCAAACGACGTCACTCAGCAGGGCTCACGGCCGAAAACCAAATTGGGAGGCAGTTCAATGGGGATTATTCGTACATGTCGTCTGGGCCCAGATCAGGTCAAAAGCATGCGTGCGGCACTGGATTTATTTGGCCGCGAGTTTGGTGATGTGGCGACGTACTCTCAGCATCAGCCGGACTCCGATTACCTGGGCAACCTACTGCGAAGCAAAACCTTCATTGCCCTTGCCGCCTTTGACCAAGAGGCCGTTGTAGGTGCACTGGCCGCGTACGTCTTACCCAAATTCGAACAGCCTCGTAGCGAAATTTATATTTATGACTTGGCCGTGAGTGGCGAACATCGCCGCCAAGGGATTGCTACAGCATTAATAAATCTCTTGAAACATGAG…
>sequence_EC12	ATGTTACGGAGTTCTAATGATGTGACTCAGCAGGGTAGCCGCCCGAAGACTAAACTCGGCGGGTCGTCTATGGGCATCATCCGCACCTGTCGACTGGGTCCGGACCAAGTCAAAAGCATGCGGGCTGCACTGGATCTGTTTGGGCGTGAATTTGGTGATGTTGCGACCTATAGTCAACATCAACCAGACTCCGATTACCTGGGTAATCTGCTGCGCTCAAAGACATTTATTGCTCTCGCAGCTTTCGACCAGGAGGCAGTCGTGGGTGCACTGGCTGCCTATGTCCTCCCAAAGTTCGAGCAGCCGCGTAGCGAGATCTATATCTATGATTTAGCCGTTTCGGGGGAGCACCGTCGCCAGGGTATTGCTACAGCCCTGATTAACCTGCTCAAACACGAG…
>sequence_EC13	ATGCTGCGGTCCAGTAATGATGTAACCCAGCAGGGGTCACGCCCTAAAACAAAATTGGGCGGTTCCAGTATGGGCATTATTCGAACATGTCGACTTGGTCCTGACCAGGTGAAAAGTATGCGCGCCGCCTTAGACCTGTTCGGCCGCGAATTTGGTGACGTTGCTACATACTCGCAGCACCAACCAGATTCCGATTATCTGGGCAATCTGCTGCGCTCTAAAACATTCATTGCGCTGGCCGCGTTTGACCAGGAAGCGGTGGTTGGTGCGTTAGCGGCGTATGTTTTACCGAAATTTGAACAACCGCGTTCCGAAATTTACATTTACGACTTGGCGGTATCTGGGGAACACCGTCGCCAAGGTATCGCGACCGCGTTAATCAATTTGCTTAAACATGAA…
>sequence_EC14	ATGCTGCGCAGTTCCAACGACGTTACCCAGCAGGGTAGCCGTCCGAAAACCAAGCTTGGAGGGAGTAGCATGGGTATTATTCGAACATGTCGTCTGGGCCCGGATCAGGTCAAAAGTATGCGCGCTGCACTAGATTTGTTTGGTCGGGAATTTGGCGACGTGGCAACGTACTCCCAACATCAGCCGGATAGTGACTATCTGGGCAACTTGCTGCGTTCTAAAACATTCATTGCACTGGCCGCGTTCGATCAAGAGGCGGTTGTGGGCGCGCTAGCTGCGTACGTGCTGCCGAAGTTCGAGCAACCGCGTTCGGAAATTTACATCTACGATTTAGCTGTCTCGGGCGAACATCGTCGGCAGGGCATCGCCACCGCCTTGATTAACTTGCTGAAACACGAA…
>sequence_EC15	ATGCTGCGTTCCTCCAACGATGTTACCCAACAAGGTTCCCGACCAAAAACAAAATTGGGCGGCTCTTCTATGGGCATCATTCGTACCTGTCGTCTCGGCCCGGATCAGGTGAAATCCATGCGTGCTGCATTGGACTTGTTTGGACGCGAATTCGGTGACGTGGCGACTTATTCTCAGCATCAGCCGGACAGCGACTACCTGGGAAATCTGCTGCGTAGTAAAACCTTTATTGCACTTGCGGCCTTTGATCAGGAAGCGGTGGTTGGGGCGTTGGCCGCGTATGTTCTCCCTAAGTTCGAACAACCCCGTTCCGAAATTTATATTTATGACCTGGCAGTGTCAGGCGAACACCGCCGTCAAGGTATCGCGACGGCTCTCATCAACCTGCTGAAGCATGAG…
>sequence_EC16	ATGCTGCGATCGTCGAATGATGTTACACAACAGGGTTCACGCCCTAAAACTAAATTGGGAGGCTCATCTATGGGTATTATCCGTACCTGCCGGCTGGGTCCTGACCAAGTAAAAAGCATGCGAGCAGCTTTGGATCTGTTTGGACGCGAATTCGGCGATGTTGCGACTTATAGTCAACACCAGCCGGATAGCGATTATCTAGGCAACCTTTTACGCAGCAAAACCTTTATTGCGTTAGCGGCGTTTGATCAGGAGGCCGTTGTTGGTGCCCTGGCGGCGTACGTTCTGCCCAAATTTGAACAACCGCGATCGGAAATTTACATCTATGATCTGGCGGTCTCCGGCGAACATCGTCGACAGGGAATTGCGACCGCGTTGATTAATCTGCTGAAGCATGAA…
>sequence_EC17	ATGTTACGCTCCTCGAATGATGTTACCCAGCAGGGTAGCCGACCCAAAACTAAACTGGGAGGCTCTTCGATGGGAATTATTCGCACCTGTAGACTGGGGCCTGACCAAGTCAAATCAATGCGTGCAGCGCTGGATCTCTTCGGTCGCGAATTTGGAGACGTTGCAACCTATTCCCAGCATCAACCGGACAGCGATTATCTCGGTAATCTGCTTCGTTCCAAAACCTTCATCGCCCTGGCCGCCTTTGATCAAGAAGCTGTTGTCGGCGCGCTCGCCGCATACGTTCTTCCAAAATTTGAACAGCCGCGCTCGGAGATCTACATCTACGACCTAGCAGTCTCTGGTGAACACCGTCGCCAAGGTATCGCGACCGCACTGATCAACCTCCTGAAACACGAA…
>sequence_EC18	ATGTTGCGCTCTTCCAATGACGTTACGCAGCAAGGGAGCCGTCCGAAAACAAAACTGGGCGGTAGTTCAATGGGCATTATTAGAACGTGCCGCTTAGGTCCGGACCAGGTGAAATCAATGCGTGCCGCACTCGACCTTTTCGGGCGTGAATTTGGCGATGTGGCAACGTATAGCCAGCACCAGCCGGACTCGGATTACCTCGGAAACCTGTTGCGTAGCAAGACGTTCATCGCCTTAGCCGCATTTGATCAGGAAGCAGTCGTAGGCGCGTTAGCCGCGTATGTATTACCGAAATTTGAACAGCCGCGTAGCGAAATTTACATCTACGACCTGGCCGTATCTGGTGAGCACCGTCGCCAGGGTATCGCGACGGCCCTCATTAATTTACTGAAACATGAA…
>sequence_EC19	ATGCTGCGCTCTTCTAATGATGTGACCCAGCAGGGGAGCCGGCCGAAAACAAAACTGGGAGGTTCAAGTATGGGAATTATCCGTACTTGCCGTCTAGGCCCTGATCAGGTCAAAAGCATGAGGGCTGCCCTCGATCTGTTCGGCCGCGAATTCGGTGATGTAGCAACGTATAGCCAGCATCAGCCTGATTCGGATTACTTAGGAAACTTACTGCGCAGCAAAACATTTATAGCCCTGGCAGCTTTTGATCAGGAAGCCGTAGTGGGCGCGCTTGCTGCCTACGTATTGCCTAAGTTCGAACAGCCGCGCTCAGAAATTTATATCTACGACCTGGCCGTGAGCGGTGAGCATCGCCGCCAAGGGATTGCCACCGCGCTGATCAATCTGTTAAAACACGAG…
>sequence_EC20	ATGTTACGGAGCAGCAATGACGTGACCCAACAGGGCTCCCGCCCGAAAACCAAACTCGGTGGAAGCTCGATGGGTATTATTCGTACATGTCGCCTGGGACCGGACCAGGTCAAGTCCATGCGGGCAGCGCTTGATTTATTTGGCCGCGAGTTCGGCGATGTTGCGACCTATAGCCAGCATCAACCGGATAGTGATTATTTGGGGAATCTGCTCCGTTCGAAAACTTTCATTGCCCTGGCAGCATTCGATCAAGAAGCAGTAGTTGGTGCCCTGGCGGCATACGTTCTGCCGAAATTCGAACAACCGCGCTCTGAAATTTATATCTACGACCTGGCGGTCTCGGGTGAGCACCGTCGTCAGGGCATTGCCACTGCTCTGATCAACCTGTTAAAACACGAG…
>sequence_PA1	ATGCTCCGCAGTTCGAACGACGTCACCCAGCAGGGCAGCCGCCCGAAGACCAAGTTGGGCGGGTCGTCCATGGGCATCATCCGCACCTGCCGGCTGGGCCCCGATCAGGTCAAGTCGATGCGCGCCGCCCTCGACCTGTTCGGCCGCGAGTTCGGCGACGTGGCGACCTATAGCCAGCACCAGCCCGACTCGGACTACCTCGGTAACCTCTTGCGCAGTAAGACATTCATTGCCCTGGCGGCTTTCGACCAGGAAGCCGTGGTGGGCGCCCTGGCCGCCTACGTGCTGCCAAAGTTCGAGCAACCCCGCTCGGAGATCTACATCTATGACCTGGCCGTGAGCGGAGAGCATCGCCGGCAGGGCATTGCGACCGCCCTGATCAACCTGCTGAAACACGAA…
>sequence_PA2	ATGCTGCGGTCCTCCAACGATGTGACGCAGCAGGGCAGCCGCCCGAAGACGAAGCTGGGCGGCAGCTCGATGGGCATAATCCGCACCTGCCGCCTTGGCCCGGACCAAGTCAAGTCCATGCGCGCCGCCCTGGACCTGTTCGGACGCGAGTTCGGTGACGTCGCAACCTACAGCCAGCACCAACCGGACTCGGATTATCTGGGCAACCTGCTCCGGTCGAAGACCTTCATCGCTCTGGCCGCCTTCGACCAGGAAGCGGTGGTCGGCGCCCTGGCCGCGTACGTCCTGCCTAAGTTCGAGCAGCCCAGGAGCGAAATCTACATCTACGACTTGGCCGTCAGCGGCGAACATCGCCGCCAGGGTATCGCCACCGCGCTGATCAATCTGCTGAAGCATGAG…
>sequence_PA3	ATGCTGCGCTCGAGCAACGACGTGACCCAGCAGGGCTCGCGCCCCAAGACTAAGCTGGGCGGCTCCTCGATGGGCATCATCCGCACCTGCCGCCTGGGCCCGGATCAGGTAAAGTCGATGCGCGCGGCCCTGGACCTGTTCGGCCGAGAGTTCGGCGACGTGGCCACCTACAGCCAGCACCAACCGGACAGCGACTACTTGGGCAACCTCCTGCGCAGCAAGACCTTCATCGCCCTGGCGGCCTTCGACCAAGAGGCCGTTGTGGGCGCGTTGGCCGCCTACGTCCTGCCGAAGTTCGAACAACCACGCTCCGAGATCTACATCTACGATCTGGCGGTCAGCGGCGAACACCGCCGCCAGGGCATCGCCGCGCTGATCAACCTGCTGAAACACGAGGCG…
>sequence_PA4	ATGCTTCGGAGCAGCAACGACGTCACCCAGCAGGGCAGTCGTCCCAAGACCAAACTGGGCGGGAGCTCCATGGGCATCATCCGCACGTGCCGCCTGGGCCCGGACCAGGTGAAGAGTATGAGAGCCGCGCTGGACCTCTTCGGCCGCGAGTTCGGTGACGTGGCCACGTACTCACAGCACCAGCCAGATTCGGACTATCTGGGCAACCTCCTCCGGTCGAAGACCTTCATCGCCCTGGCAGCCTTCGACCAGGAAGCCGTGGTCGGTGCCCTGGCCGCCTATGTGCTCCCGAAGTTCGAGCAGCCGCGGTCCGAAATCTATATCTACGACTTGGCCGTCTCGGGCGAGCACCGCCGCCAGGGGATCGCCACCGCCCTCATCAACCTTCTCAAGCACGAA…
>sequence_PA5	ATGCTGAGGAGCTCCAACGACGTCACCCAGCAGGGCTCGCGCCCGAAGACCAAGCTGGGTGGTAGCAGCATGGGCATAATTCGCACTTGCCGTTTGGGTCCAGATCAGGTCAAGAGCATGCGCGCCGCGCTGGACCTGTTCGGTCGCGAGTTCGGCGATGTCGCGACCTACAGCCAGCACCAGCCGGACTCGGACTACCTCGGGAACTTGCTGCGGAGCAAGACCTTCATCGCGTTGGCCGCGTTCGACCAGGAGGCGGTGGTCGGCGCCCTGGCCGCCTATGTGCTGCCGAAATTCGAACAGCCCCGCAGCGAGATCTACATCTATGACCTCGCGGTGAGTGGCGAACATCGGCGCCAGGGCATCGCCACCGCCCTGATCAATCTCCTGAAGCATGAG…
>sequence_PA6	ATGCTGCGTTCGAGCAACGACGTCACCCAGCAGGGCTCCAGGCCGAAGACCAAGCTGGGGGGCTCCTCGATGGGCATCATCCGCACCTGCCGCTTGGGCCCCGACCAAGTGAAAAGCATGCGCGCGGCGCTGGACCTGTTCGGGCGGGAGTTCGGCGATGTGGCCACGTACTCGCAGCACCAGCCCGATTCCGACTATCTGGGTAACCTGCTCCGCAGCAAAACCTTTATCGCGCTGGCCGCCTTCGACCAGGAAGCGGTGGTCGGCGCCCTGGCGGCTTACGTGTTGCCGAAGTTCGAACAGCCGCGCTCGGAGATCTATATCTACGACTTGGCGGTTTCGGGCGAACACCGCCGTCAGGGCATCGCCACCGCGCTGATCAATCTCCTGAAGCATGAG…
>sequence_PA7	ATGCTCCGAAGTTCGAACGACGTTACTCAACAGGGATCGCGCCCAAAGACCAAGCTGGGCGGCTCCTCCATGGGGATCATCCGAACCTGCCGCCTGGGCCCGGATCAGGTTAAGTCGATGCGTGCCGCCTTGGACCTGTTCGGCCGCGAGTTCGGGGATGTGGCCTATAGCCAGCACCAACCGGACTCCGACTACCTGGGCAACCTTCTGCGGAGCAAGACGTTCATCGCCCTGGCCGCCTTCGACCAGGAGGCGGTTGTGGGCGCCCTCGCGGCCTACGTGCTGCCGAAGTTCGAACAACCCCGCTCCGAGATCTACATCTACGACCTGGCCGTCTCGGGAGAACATCGCCGGCAGGGCATCGCCACCGCTCTGATCAACCTGCTGAAGCACGAAGCG…
>sequence_PA8	ATGCTGCGCAGCTCCAACGACGTCACCCAGCAGGGGAGCCGCCCGAAGACCAAGCTTGGTGGCTCGAGCATGGGCATCATCCGCACCTGCCGCCTGGGCCCGGACCAGGTCAAGTCCATGCGCGCGGCTCTGGATCTGTTCGGCAGGGAGTTCGGGGACGTGGCCACCTACAGCCAGCACCAGCCCGACTCCGACTACCTGGGGAACCTGCTGCGCAGCAAGACGTTCATCGCCCTGGCGGCCTTCGACCAGGAAGCCGTGGTCGGGGCCCTGGCCGCCTACGTTCTGCCTAAGTTCGAGCAGCCGCGCTCCGAGATATACATCTACGACCTCGCGGTGTCGGGCGAGCATCGCCGCCAGGGCATCGCCACCGCCCTGATCAACTTGCTGAAGCATGAA…
>sequence_PA9	ATGCTGCGCTCCAGCAACGACGTGACCCAGCAGGGGAGCCGTCCGAAGACCAAGCTCGGCGGCTCGAGTATGGGTATCATCCGCACCTGCCGCCTGGGCCCCGACCAGGTGAAGAGCATGCGCGCCGCTCTGGATCTGTTTGGCAGGGAGTTCGGGGACGTGGCGACCTACTCGCAGCACCAGCCGGACAGCGACTACCTCGGCAACCTGCTGCGGAGCAAGACGTTCATCGCTCTCGCAGCCTTCGACCAGGAGGCGGTCGTGGGCGCCCTCGCGGCCTACGTCCTGCCCAAGTTCGAACAGCCCCGCTCCGAGATCTACATCTACGACCTGGCCGTGTCGGGGGAGCACCGTCGCCAGGGCATTGCCACCGCCCTGATCAATCTGCTGAAGCACGAG…
>sequence_PA10	ATGCTGAGGAGCTCGAACGACGTGACACAGCAAGGCAGCCGGCCTAAGACCAAGCTGGGTGGTTCCTCCATGGGCATCATCCGAACCTGCCGCCTCGGGCCGGACCAGGTCAAGAGCATGCGGGCCGCCCTGGACCTGTTTGGCCGTGAGTTCGGCGACGTCGCGACCTACAGCCAGCACCAGCCCGACAGCGACTACCTCGGCAACCTCCTCCGCTCGAAGACCTTCATCGCTCTGGCCGCGTTCGACCAGGAAGCCGTGGTGGGCGCCTTAGCGGCCTACGTCCTGCCGAAGTTCGAGCAGCCGCGATCGGAGATCTATATCTATGATCTGGCCGTCTCGGGCGAGCACCGTCGCCAGGGCATCGCGACCGCCCTGATCAATCTCCTGAAGCACGAG…
>sequence_PA11	ATGTTGCGATCGAGCAACGACGTGACCCAGCAAGGCAGCCGTCCGAAGACCAAGCTGGGTGGCAGCAGCATGGGCATCATCCGCACCTGCCGCCTCGGCCCGGACCAGGTCAAATCCATGCGCGCGGCCCTGGACCTGTTCGGCCGCGAGTTCGGGGACGTGGCGACCTACTCGCAGCACCAGCCCGACTCCGACTACCTGGGCAACCTGCTGCGCAGCAAGACCTTCATCGCCCTGGCGGCCTTCGATCAGGAGGCCGTCGTGGGCGCCCTGGCCGCCTATGTCCTGCCGAAGTTCGAGCAGCCGCGCTCGGAGATTTACATCTACGACCTCGCCGTCAGCGGCGAGCACCGGCGCCAAGGCATCGCCACGGCGCTGATCAACCTGCTGAAGCATGAG…
>sequence_PA12	ATGCTGCGCAGCAGTAACGACGTCACCCAGCAGGGCAGCCGCCCTAAGACCAAGCTGGGCGGGAGTAGCATGGGCATCATCCGCACCTGCCGCCTGGGCCCGGACCAGGTGAAGAGCATGCGAGCCGCCCTTGACCTGTTCGGCCGCGAGTTCGGCGACGTGGCAACCTACAGCCAGCATCAACCGGACTCCGACTACCTCGGCAATCTGTTGCGCTCGAAGACCTTCATCGCCCTGGCGGCATTCGATCAGGAGGCGGTGGTAGGCGCCCTCGCCGCCTATGTGCTGCCGAAGTTCGAACAGCCGCGCAGCGAAATTTACATCTACGACCTGGCCGTCAGCGGAGAACACCGCCGCCAGGGCATCGCCACCGCGCTGATCAACCTGTTGAAGCATGAG…
>sequence_PA13	ATGCTGCGCAGCAGCAACGACGTGACTCAACAGGGCAGCCGCCCGAAGACCAAGTTAGGCGGCTCCAGCATGGGCATTATCCGGACCTGCCGCCTGGGTCCGGACCAGGTCAAGAGCATGCGCGCCGCGCTGGACCTCTTCGGGCGCGAATTTGGCGATGTAGCCACCTACTCCCAGCACCAGCCGGACTCCGACTACCTCGGCAACCTGCTGCGTAGTAAGACTTTCATCGCGCTCGCGGCGTTCGACCAGGAAGCCGTCGTCGGCGCGCTCGCCGCCTACGTGCTCCCGAAGTTCGAACAGCCGCGCAGCGAAATCTACATCTACGACCTCGCGGTCTCCGGCGAGCATCGCCGCCAGGGCATCGCCACGGCGCTGATCAACCTACTGAAACACGAG…
>sequence_PA14	ATGCTGCGCAGTTCGAACGATGTCACGCAGCAGGGCAGCCGCCCGAAGACCAAATTGGGCGGCAGCTCGATGGGCATCATCCGCACGTGTCGCCTGGGGCCGGACCAGGTCAAATCGATGCGGGCAGCCCTGGACCTGTTCGGGCGCGAGTTCGGCGACGTGGCGACCTACTCCCAGCACCAGCCCGACTCAGACTACCTCGGCAACCTCCTCCGCAGCAAGACCTTCATCGCCCTGGCCGCGTTCGATCAGGAGGCCGTTGTGGGCGCCCTGGCCGCCTACGTCCTGCCGAAGTTCGAGCAGCCGCGCTCGGAGATCTACATCTACGACCTCGCCGTTTCGGGCGAACACCGCCGACAAGGCATCGCAACCGCGTTGATCAACCTGCTGAAGCATGAG…
>sequence_PA15	ATGCTCCGCAGCTCGAACGACGTCACCCAACAGGGCAGCCGCCCGAAGACCAAGCTGGGCGGGAGCAGCATGGGCATCATCCGGACGTGCCGCCTGGGCCCCGACCAGGTGAAGAGCATGCGCGCCGCGCTGGACCTGTTCGGCCGCGAATTCGGAGACGTGGCCACCTACTCCCAACACCAGCCGGACTCCGACTACCTGGGCAACCTGCTGCGCAGCAAGACCTTCATCGCCCTGGCCGCTTTCGACCAGGAGGCGGTGGTGGGGGCCTTGGCAGCTTACGTCCTTCCGAAGTTCGAGCAACCGCGTTCGGAGATCTATATCTATGACCTCGCCGTCTCGGGCGAGCACCGTCGCCAGGGCATCGCGACGGCCCTGATCAACCTCCTGAAGCACGAG…
>sequence_PA16	ATGCTGCGCAGCTCGAACGACGTTACTCAGCAGGGCAGCCGCCCCAAGACCAAGCTGGGAGGCTCCAGCATGGGCATCATCCGCACCTGCCGGCTGGGCCCGGACCAGGTCAAGTCCATGCGGGCCGCTCTGGACCTCTTCGGCCGGGAGTTCGGCGACGTCGCCACCTACTCCCAACACCAGCCCGACAGCGACTACCTCGGCAACCTGCTCCGCAGCAAGACGTTCATCGCCCTGGCCGCGTTCGACCAAGAGGCCGTCGTCGGTGCGCTGGCCGCGTACGTGCTGCCCAAGTTCGAACAGCCCCGCTCCGAAATCTATATTTACGACCTCGCGGTCAGCGGCGAACACCGCCGCCAGGGTATCGCGACCGCCCTGATCAATCTGCTGAAGCATGAG…
>sequence_PA17	ATGCTCCGCAGCAGCAACGACGTGACCCAGCAGGGCTCGCGCCCGAAAACCAAGCTGGGCGGCTCGAGCATGGGCATTATCCGCACCTGCCGCCTGGGCCCGGACCAGGTGAAGTCGATGCGCGCCGCCCTAGATCTGTTTGGCCGCGAGTTCGGTGACGTGGCGACGTACTCGCAACACCAGCCGGACAGCGACTACTTGGGCAATCTGCTGCGATCCAAGACCTTCATCGCCCTCGCCGCGTTCGACCAGGAGGCCGTGGTGGGCGCCCTGGCCGCTTATGTCCTGCCGAAGTTCGAACAGCCGCGCTCGGAGATCTACATCTATGACTTGGCCGTCAGTGGCGAACACCGCCGTCAGGGCATCGCCACCGCGCTGATCAATCTGCTGAAGCACGAA…
>sequence_PA18	ATGCTGCGAAGCTCCAACGACGTCACCCAGCAGGGCTCCCGCCCGAAGACGAAACTGGGCGGCTCGTCCATGGGCATCATCCGGACCTGCCGCCTCGGTCCGGACCAGGTGAAATCCATGCGCGCCGCCCTCGACCTGTTCGGCCGCGAGTTCGGCGATGTCGCGACCTACTCGCAGCACCAGCCGGATTCCGACTACCTAGGCAACTTACTGCGGAGCAAGACCTTCATCGCCCTCGCCGCGTTCGACCAAGAGGCCGTCGTTGGCGCCCTGGCCGCCTATGTCCTGCCTAAATTCGAGCAGCCGCGCTCCGAGATCTACATCTACGACCTGGCCGTCAGCGGCGAGCACCGCCGCCAAGGCATCGCGACCGCCCTGATCAACCTGCTGAAGCACGAG…
>sequence_PA19	ATGCTGCGCTCGTCCAACGATGTGACCCAGCAGGGCAGCCGCCCGAAGACTAAACTGGGCGGTTCCAGCATGGGCATCATCCGCACCTGCAGGCTCGGACCAGACCAGGTTAAGTCGATGCGGGCGGCCCTGGATCTGTTCGGCCGCGAGTTCGGCGACGTGGCGACCTACTCGCAGCACCAGCCGGACAGCGACTACCTCGGCAACCTGCTGCGCTCGAAGACCTTCATAGCCCTGGCTGCCTTTGATCAGGAGGCGGTCGTCGGCGCCCTGGCCGCGTACGTTCTCCCGAAGTTCGAGCAGCCGCGCAGCGAAATCTACATCTACGACCTGGCGGTGTCCGGGGAGCACCGTCGGCAAGGCATCGCGACCGCCCTGATCAACTTGCTCAAGCACGAG…
>sequence_PA20	ATGTTGCGGTCCAGCAATGATGTCACTCAGCAGGGCAGTCGCCCGAAGACCAAGCTGGGCGGCAGCAGCATGGGCATCATCCGCACGTGCCGCCTGGGTCCGGACCAGGTGAAGTCGATGCGCGCCGCCTTGGACCTGTTCGGCCGCGAGTTCGGTGATGTGGCGACGTACAGCCAGCACCAGCCGGACTCGGATTACCTGGGCAACCTCTTGCGCAGCAAGACCTTTATCGCCCTGGCGGCCTTCGACCAGGAGGCCGTCGTGGGCGCCCTGGCGGCCTACGTGCTGCCAAAGTTCGAGCAACCCCGCTCCGAGATCTACATCTACGACCTCGCCGTCTCGGGTGAGCACCGCCGTCAGGGCATCGCGACCGCGCTGATCAACTTGCTGAAACACGAA…
>sequence_BC1	ATGTTACGTAGTTCTAATGATGTTACACAACAAGGTTCACGACCGAAAACTAAATTAGGAGGTTCTTCTATGGGTATTATTCGAACATGTCGGCTAGGTCCAGACCAGGTTAAAAGCATGCGTGCTGCACTAGATTTGTTTGGTCGCGAATTTGGTGACGTAGCGACTTATAGTCAACATCAGCCTGATAGCGATTATCTTGGAAATTTATTACGTTCTAAGACATTTATTGCTCTTGCTGCATTCGATCAAGAAGCAGTTGTGGGGGCATTAGCAGCATATGTTTTACCAAAATTTGAACAGCCGAGATCAGAGATTTACATTTACGATTTAGCAGTTTCCGGAGAACATAGGAGACAAGGCATTGCAACAGCTCTTATTAACCTTCTTAAACACGAA…
>sequence_BC2	ATGTTACGTAGCAGTAACGATGTTACACAACAAGGGAGTAGACCAAAAACGAAATTAGGTGGTTCATCTATGGGTATTATTCGAACATGCCGACTTGGGCCTGATCAAGTTAAATCTATGCGCGCTGCTCTTGACTTATTTGGACGCGAATTTGGAGACGTAGCGACATACTCTCAACATCAGCCAGATTCTGACTATTTAGGAAATCTTTTACGTTCAAAGACATTTATTGCATTAGCAGCGTTTGATCAAGAAGCAGTAGTAGGTGCGCTTGCTGCATATGTTTTACCAAAGTTCGAACAACCACGCAGTGAAATCTACATTTATGATTTAGCTGTCTCAGGAGAGCATCGCCGACAAGGGATTGCGACAGCATTAATTAACCTTTTAAAGCATGAA…
>sequence_BC3	ATGTTACGTTCGTCCAATGACGTTACGCAACAAGGATCGCGACCAAAAACTAAGTTGGGGGGTTCAAGTATGGGTATAATTCGTACGTGTAGATTAGGACCTGATCAAGTAAAATCTATGCGAGCGGCGTTGGATCTCTTTGGACGTGAGTTTGGAGATGTTGCGACATATTCGCAACATCAACCTGATTCAGATTATTTAGGTAATTTGTTAAGATCGAAAACGTTCATAGCGCTTGCTGCATTTGATCAAGAGGCAGTAGTTGGTGCATTAGCTGCTTACGTCCTGCCGAAGTTTGAGCAACCGAGATCAGAAATTTATATATATGATTTGGCGGTCAGTGGAGAACATAGACGTCAAGGGATTGCGACTGCTTTAATTAACTTACTTAAGCACGAA…
>sequence_BC4	ATGTTACGTTCAAGCAATGATGTGACCCAACAAGGTAGCAGACCGAAAACTAAATTAGGAGGTTCGTCTATGGGGATTATTCGAACATGCCGCTTGGGTCCAGACCAAGTTAAATCAATGCGTGCAGCTCTTGATTTATTTGGAAGAGAATTTGGAGATGTGGCCACTTATTCACAACATCAACCTGATTCTGATTATTTAGGAAACTTATTACGCTCGAAAACATTTATTGCATTAGCTGCTTTCGACCAAGAAGCGGTGGTCGGTGCATTGGCTGCGTATGTACTGCCGAAGTTCGAACAACCAAGAAGTGAGATATACATATACGATCTTGCAGTGAGTGGAGAACACCGTAGACAGGGTATAGCTACGGCGTTAATTAACCTCTTGAAACATGAG…
>sequence_BC5	ATGTTAAGATCTAGCAATGATGTCACACAACAAGGTTCTCGTCCAAAGACGAAGTTAGGTGGATCAAGTATGGGAATCATACGAACATGCCGTCTTGGTCCAGATCAAGTGAAAAGTATGCGAGCAGCATTAGATTTATTTGGGAGGGAATTTGGTGATGTTGCAACATATTCTCAACATCAGCCAGACTCAGATTATTTAGGCAACCTTCTCCGATCCAAAACATTTATTGCGCTTGCTGCGTTCGATCAGGAAGCGGTAGTCGGGGCTTTAGCAGCCTATGTGTTACCGAAGTTTGAGCAACCGAGAAGCGAAATATACATTTATGATCTAGCAGTGAGTGGGGAACATCGTCGTCAAGGAATCGCTACGGCACTAATCAACTTATTAAAACATGAA…
>sequence_BC6	ATGTTAAGATCTAGTAATGATGTAACACAACAAGGATCTCGTCCGAAAACGAAACTAGGTGGTAGTTCAATGGGAATTATTCGTACCTGTCGTTTAGGACCAGATCAGGTTAAAAGTATGCGTGCAGCATTAGATTTATTCGGGCGTGAATTTGGTGATGTTGCAACATATTCACAACATCAGCCTGATTCCGATTATTTAGGGAACTTATTAAGATCTAAAACATTTATTGCATTGGCAGCATTTGATCAAGAAGCTGTAGTGGGAGCATTAGCAGCGTACGTGTTACCAAAATTTGAGCAACCACGCTCGGAAATTTATATTTATGATTTAGCAGTTTCAGGTGAACATCGTCGACAAGGGATTGCGACAGCATTAATTAATCTACTTAAACATGAA…
>sequence_BC7	ATGTTACGCTCGTCCAATGATGTTACACAGCAAGGTTCTAGACCAAAAACAAAATTAGGAGGAAGTAGTATGGGAATTATTCGAACGTGTAGATTAGGACCTGACCAAGTAAAGTCTATGCGCGCTGCACTTGATTTATTTGGCAGGGAATTCGGAGATGTTGCAACCTACTCTCAACATCAGCCAGATTCAGATTATTTAGGGAATTTACTTCGCTCGAAAACATTTATTGCTCTTGCAGCTTTCGATCAAGAAGCTGTAGTAGGCGCATTAGCAGCGTACGTATTACCAAAATTCGAACAGCCCAGATCTGAGATTTACATATACGATCTTGCAGTTTCAGGTGAGCATAGAAGACAGGGTATCGCAACAGCGTTGATAAATTTACTTAAACATGAA…
>sequence_BC8	ATGCTACGTAGTAGCAACGATGTAACACAACAAGGTTCACGCCCAAAAACAAAATTAGGAGGTAGCTCTATGGGTATAATAAGAACTTGTCGATTAGGTCCAGACCAAGTAAAATCAATGCGAGCTGCTCTTGATCTATTCGGGAGAGAGTTTGGAGATGTAGCTACTTATTCTCAACACCAGCCAGATTCTGATTATTTAGGAAATCTTTTACGTAGTAAAACGTTTATAGCTTTAGCTGCATTTGACCAAGAAGCGGTGGTAGGAGCATTAGCTGCTTATGTATTGCCTAAGTTTGAACAACCTAGATCTGAAATCTATATATATGACCTTGCAGTTTCGGGTGAACATCGTAGACAAGGAATAGCGACAGCACTAATTAACTTATTAAAGCATGAA…
>sequence_BC9	ATGTTACGTTCATCTAATGATGTAACGCAGCAAGGGAGTCGCCCAAAGACAAAACTTGGCGGTTCATCTATGGGTATTATTCGAACATGTAGATTGGGACCTGATCAAGTAAAAAGTATGCGAGCTGCGCTGGATCTTTTCGGAAGAGAATTTGGAGATGTGGCAACGTACTCCCAACACCAACCTGATTCGGATTATTTAGGAAATCTTTTACGTTCTAAAACTTTTATTGCTTTAGCAGCATTTGATCAAGAAGCGGTTGTCGGCGCATTAGCTGCATACGTATTACCTAAATTTGAACAACCTAGGTCTGAGATTTATATATATGATTTAGCTGTTTCTGGAGAACATAGGAGGCAAGGGATTGCAACAGCATTAATTAATTTACTGAAACACGAA…
>sequence_BC10	ATGTTAAGATCGAGTAATGATGTTACGCAGCAAGGATCACGACCAAAGACTAAGTTAGGAGGGTCTTCTATGGGAATTATACGAACATGTAGACTAGGACCAGATCAAGTTAAAAGCATGAGGGCAGCCTTGGATTTATTTGGTCGTGAATTTGGAGATGTTGCTACGTATTCTCAACATCAACCAGATTCTGATTACCTAGGGAATTTATTAAGATCTAAGACTTTTATTGCATTAGCAGCGTTTGATCAAGAAGCTGTAGTGGGTGCTTTAGCTGCTTACGTTCTTCCGAAATTTGAACAACCGCGTTCTGAAATATATATTTATGATTTAGCTGTAAGTGGTGAGCATCGTCGACAAGGTATAGCCACGGCATTAATTAATCTTTTAAAACACGAA…
>sequence_BC11	ATGCTACGTTCTTCCAACGACGTAACGCAACAAGGGAGTAGACCAAAGACAAAACTAGGTGGTTCATCTATGGGAATTATCCGTACATGTAGATTAGGACCAGACCAAGTAAAATCAATGCGTGCTGCATTAGATTTATTCGGCCGCGAATTTGGTGACGTAGCCACATACTCTCAGCATCAACCGGATAGTGATTATCTCGGAAATCTATTAAGATCAAAAACCTTTATTGCATTAGCAGCTTTTGATCAAGAAGCGGTTGTAGGTGCGTTGGCGGCGTACGTGTTACCAAAATTTGAACAACCTCGCTCAGAAATTTATATTTATGATTTAGCTGTATCTGGCGAACATCGTCGGCAAGGTATAGCTACTGCGTTAATTAATCTATTAAAACATGAA…
>sequence_BC12	ATGTTAAGAAGCAGTAACGACGTGACACAACAAGGATCACGCCCAAAAACGAAGTTAGGGGGGTCTAGTATGGGTATTATTCGCACTTGCCGTCTTGGTCCAGATCAAGTTAAATCTATGCGTGCAGCTCTAGATCTCTTTGGCCGCGAGTTTGGGGATGTTGCTACGTATTCGCAACATCAGCCGGATTCTGATTATTTAGGTAATTTACTTCGTAGTAAAACATTTATTGCGTTAGCTGCTTTCGATCAAGAAGCTGTAGTCGGTGCTTTAGCGGCTTATGTGTTACCAAAATTTGAACAACCGCGTTCTGAAATTTATATATACGATTTAGCAGTGTCTGGTGAACATCGTAGACAAGGGATTGCAACGGCATTAATTAACTTATTAAAACATGAA…
>sequence_BC13	ATGTTACGTTCAAGTAACGATGTAACGCAACAAGGCTCGCGTCCTAAAACGAAGCTTGGAGGCTCTTCTATGGGGATTATCCGCACATGTCGTCTAGGGCCAGATCAAGTAAAGTCCATGCGTGCTGCACTGGATTTGTTTGGACGTGAATTCGGCGATGTGGCAACATATTCTCAGCATCAACCAGATTCAGATTATTTGGGTAACTTGTTACGTTCTAAAACTTTTATTGCTTTGGCTGCATTTGATCAAGAAGCGGTTGTTGGAGCGCTTGCTGCTTATGTGTTACCAAAATTCGAGCAACCACGTAGTGAAATTTATATTTATGATTTAGCGGTAAGTGGGGAACATCGCCGTCAAGGTATTGCTACGGCGCTAATTAACCTCTTAAAACACGAA…
>sequence_BC14	ATGCTTCGTTCATCTAACGATGTTACCCAACAAGGCTCACGTCCAAAAACGAAGTTAGGAGGATCATCCATGGGAATCATTCGTACATGTCGATTAGGACCAGATCAAGTTAAGTCTATGAGAGCGGCACTAGATTTATTTGGCAGGGAGTTCGGTGATGTAGCAACGTATTCACAACACCAACCAGACTCGGATTATTTAGGTAATCTTTTAAGATCCAAGACTTTCATTGCATTAGCAGCATTTGATCAAGAAGCTGTAGTTGGAGCTCTAGCAGCATATGTGCTTCCTAAATTCGAACAACCGCGTAGTGAGATTTACATTTACGATTTAGCGGTATCTGGCGAGCACCGTAGACAAGGCATCGCAACAGCCCTCATTAATCTCCTAAAGCATGAG…
>sequence_BC15	ATGTTACGAAGCTCTAATGATGTAACGCAACAAGGTAGTAGACCGAAAACGAAATTAGGAGGTAGCTCAATGGGTATAATTCGGACTTGTAGATTGGGCCCTGATCAAGTTAAGTCGATGCGTGCAGCCCTAGATCTTTTCGGTCGTGAGTTTGGTGACGTTGCGACGTATAGCCAGCACCAACCAGATAGCGATTACTTAGGAAACTTATTGCGTTCTAAAACATTCATAGCTTTGGCTGCATTTGATCAAGAAGCGGTAGTGGGCGCGCTTGCTGCGTATGTATTGCCAAAATTTGAACAACCACGTTCAGAAATCTATATATATGACCTTGCTGTATCAGGAGAGCATAGACGCCAAGGTATTGCAACTGCGTTAATAAATTTACTAAAACACGAA…
>sequence_BC16	ATGCTGAGATCAAGCAATGATGTAACACAACAGGGTTCACGTCCAAAAACAAAATTAGGTGGTTCTTCTATGGGTATAATCCGTACGTGTCGATTAGGACCTGATCAAGTAAAAAGCATGCGTGCAGCGCTAGATTTATTTGGACGGGAGTTCGGGGATGTAGCCACATATTCACAACATCAACCAGATAGTGATTATTTAGGAAATTTGTTACGTTCAAAAACATTTATTGCTTTAGCAGCATTCGATCAGGAAGCAGTTGTAGGGGCATTAGCAGCGTATGTGTTACCAAAATTTGAACAACCTCGTTCAGAAATTTATATATATGATCTCGCAGTATCGGGTGAACACCGTAGACAAGGTATTGCAACAGCGTTAATCAATCTTCTAAAACATGAA…
>sequence_BC17	ATGTTAAGAAGTAGCAATGACGTTACACAACAAGGTAGTAGACCTAAGACAAAGTTAGGAGGTAGCTCAATGGGTATTATTCGTACATGTCGTTTGGGCCCAGATCAAGTAAAGTCAATGCGGGCAGCTTTAGACCTTTTTGGGAGAGAATTCGGTGATGTGGCAACGTACTCCCAACATCAACCAGATTCTGACTATTTAGGTAATTTACTAAGAAGTAAAACTTTTATTGCATTAGCAGCTTTCGATCAGGAGGCCGTTGTTGGTGCTCTCGCAGCTTATGTGTTACCAAAATTTGAACAACCTCGCAGTGAGATTTATATTTATGATTTAGCTGTATCAGGCGAACATCGCCGTCAAGGCATAGCAACTGCACTTATTAATCTTTTGAAACACGAA…
>sequence_BC18	ATGTTACGTTCTTCAAATGACGTTACGCAACAAGGCTCTAGACCAAAAACGAAGTTAGGCGGATCTTCAATGGGAATTATTCGCACGTGTAGATTAGGTCCAGATCAAGTTAAATCGATGCGTGCGGCGTTAGATTTATTTGGTCGAGAGTTCGGTGATGTAGCAACATATAGCCAACATCAACCAGACTCCGATTATTTAGGGAACTTATTACGTTCAAAAACATTCATTGCTCTCGCAGCCTTTGATCAAGAAGCGGTAGTGGGTGCATTGGCAGCTTATGTGCTTCCAAAGTTCGAACAACCAAGAAGCGAAATTTATATATATGATCTTGCGGTATCTGGTGAGCATAGACGTCAAGGAATAGCGACTGCTCTAATTAATTTATTAAAACATGAA…
>sequence_BC19	ATGTTACGTTCCAGTAATGATGTGACACAACAAGGTTCACGTCCGAAAACGAAATTAGGAGGGAGTAGTATGGGAATCATAAGGACGTGTCGTTTAGGTCCAGACCAAGTTAAGTCGATGAGAGCGGCATTGGATCTCTTTGGTCGAGAATTCGGTGATGTTGCAACATATTCGCAACACCAACCAGATAGTGATTATCTTGGAAATTTATTAAGATCAAAAACTTTTATTGCGTTAGCAGCATTCGATCAGGAAGCTGTTGTGGGTGCATTAGCAGCTTATGTTCTTCCAAAGTTTGAACAGCCGCGGAGTGAAATTTATATTTATGATTTAGCGGTAAGCGGTGAACACAGACGCCAGGGAATAGCTACAGCTCTAATTAACCTGTTAAAGCACGAA…
>sequence_BC20	ATGTTAAGATCTTCAAATGATGTAACACAACAAGGGTCAAGACCTAAGACAAAACTTGGAGGAAGCAGTATGGGTATTATTAGAACATGCAGACTTGGTCCAGATCAGGTCAAGAGCATGCGTGCAGCACTTGATCTCTTTGGCCGTGAGTTTGGAGACGTGGCAACTTATAGTCAACATCAACCCGATTCTGATTATTTAGGAAATTTGTTACGATCTAAAACATTCATTGCATTAGCAGCTTTTGATCAAGAAGCTGTAGTCGGCGCACTTGCTGCATATGTACTTCCGAAGTTCGAACAACCTCGAAGCGAAATTTATATTTATGATCTTGCTGTTTCAGGTGAACATAGACGACAGGGCATTGCCACTGCTTTAATTAACTTACTAAAACATGAG…
>sequence_AB1	ATGCTACGTTCAAGCAATGATGTGACTCAGCAAGGTTCACGACCAAAGACAAAACTGGGTGGGAGTTCAATGGGCATTATTCGCACATGTCGTTTAGGACCTGATCAGGTGAAGTCTATGCGGGCAGCTCTGGATTTATTCGGACGCGAATTTGGTGATGTGGCGACATATTCACAGCATCAACCGGACTCGGATTATCTAGGAAATCTTCTTCGTTCGAAAACATTCATTGCCTTAGCAGCATTTGACCAAGAAGCAGTGGTGGGAGCATTAGCTGCTTATGTTTTACCTAAATTCGAACAGCCGCGTTCGGAGATCTATATTTATGATTTGGCAGTATCTGGCGAACATCGGCGTCAAGGTATCGCCACGGCGCTGATCAATCTTCTTAAACATGAA…
>sequence_AB2	ATGCTACGTAGTTCAAATGATGTAACTCAACAGGGTTCGCGTCCGAAAACAAAACTAGGTGGCTCTAGTATGGGAATCATTCGCACATGCCGTCTGGGTCCAGACCAGGTTAAAAGCATGCGTGCAGCCTTAGATCTCTTTGGGCGTGAATTTGGGGATGTGGCGACTTATAGCCAGCACCAGCCTGATAGCGACTATTTGGGTAACCTATTACGTTCAAAAACATTCATCGCGTTAGCAGCATTTGATCAAGAAGCTGTAGTGGGTGCACTTGCCGCATATGTTCTACCAAAGTTTGAGCAGCCGCGATCAGAAATTTATATTTATGATCTTGCAGTTAGTGGAGAGCATCGTCGTCAGGGTATCGCAACAGCGTTGATAAATCTCCTTAAACATGAA…
>sequence_AB3	ATGCTTCGTTCTTCAAATGATGTGACCCAGCAAGGTAGTCGCCCTAAGACCAAACTGGGCGGTAGTAGCATGGGGATTATTCGCACTTGCCGTCTGGGTCCAGATCAAGTGAAATCAATGCGCGCTGCGCTAGACCTGTTTGGTCGTGAATTTGGCGATGTCGCCACGTATAGCCAACATCAGCCTGATTCAGATTACCTAGGTAACTTGCTACGGAGTAAAACCTTTATTGCCTTAGCCGCGTTTGACCAGGAAGCTGTCGTTGGTGCTTTAGCTGCGTATGTCTTGCCTAAGTTTGAGCAGCCTCGAAGTGAGATATATATTTATGATTTAGCCGTCTCTGGCGAACATAGGAGACAGGGCATTGCAACCGCATTAATTAACCTTCTTAAACATGAA…
>sequence_AB4	ATGCTGCGTTCTAGTAATGACGTTACACAACAAGGTTCACGTCCTAAAACAAAATTAGGCGGCTCGTCGATGGGTATCATTCGCACCTGTAGACTAGGCCCAGATCAGGTTAAGAGTATGCGAGCTGCATTAGATCTTTTTGGCCGCGAATTCGGTGACGTCGCCACATACAGCCAACACCAGCCAGATTCTGATTACTTAGGCAATCTGTTGCGTTCAAAGACGTTTATAGCGCTCGCAGCTTTTGATCAAGAAGCAGTTGTTGGTGCACTTGCAGCATATGTCTTACCCAAATTTGAACAACCTCGTTCTGAAATTTATATTTACGATTTAGCAGTTAGTGGTGAACATCGACGGCAAGGTATAGCAACCGCACTGATTAATTTATTAAAACACGAA…
>sequence_AB5	ATGTTGCGTAGCAGTAATGATGTAACTCAGCAGGGATCACGTCCAAAAACAAAATTAGGTGGTTCCTCAATGGGCATTATTCGGACGTGCCGACTTGGCCCTGATCAAGTAAAATCTATGCGTGCAGCATTAGATTTGTTTGGTCGTGAATTTGGTGATGTTGCTACCTATTCACAACACCAACCTGATTCTGATTATCTAGGTAATCTTCTTCGCAGTAAAACATTCATAGCATTAGCAGCGTTTGATCAGGAAGCAGTCGTTGGTGCCTTAGCAGCATATGTGCTTCCTAAATTTGAACAGCCGCGTTCAGAGATCTATATTTATGATTTAGCAGTTTCGGGTGAACATCGTCGTCAAGGCATTGCCACAGCACTAATTAATCTGCTTAAACATGAA…
>sequence_AB6	ATGTTACGTTCTTCGAACGACGTCACCCAACAGGGCAGTCGACCTAAAACGAAACTGGGCGGCTCATCTATGGGCATCATACGTACGTGTCGTTTGGGCCCGGATCAGGTGAAATCGATGCGTGCAGCCTTAGATCTATTTGGACGTGAATTTGGTGATGTTGCAACATATTCACAACACCAACCAGACAGTGATTATTTAGGAAACCTCCTCCGGTCTAAAACATTTATAGCTCTGGCAGCATTTGATCAAGAAGCCGTGGTCGGTGCTTTAGCGGCATATGTTTTACCGAAGTTCGAACAACCACGTAGTGAGATTTATATTTACGATCTCGCAGTCTCTGGGGAACATCGTCGTCAAGGAATTGCAACTGCACTCATTAATCTGTTGAAGCATGAA…
>sequence_AB7	ATGTTGCGTAGTTCGAATGATGTTACCCAGCAAGGTTCACGTCCAAAAACTAAACTTGGCGGTAGCTCAATGGGTATTATTCGGACATGTCGTTTAGGACCTGATCAGGTCAAGTCAATGCGTGCAGCCCTTGACTTGTTTGGTCGTGAATTCGGTGATGTAGCTACGTATAGCCAGCATCAGCCAGATTCCGATTATTTGGGTAATTTGTTGCGGTCAAAAACGTTTATTGCTCTGGCAGCCTTTGATCAAGAAGCAGTGGTGGGTGCACTTGCAGCTTATGTATTGCCTAAATTTGAGCAACCTCGTAGCGAAATTTACATATACGATCTTGCAGTCAGTGGTGAACATCGTCGACAAGGGATTGCAACAGCATTAATTAACCTGCTAAAACATGAA…
>sequence_AB8	ATGTTACGTAGTAGTAACGATGTCACACAGCAAGGTTCACGGCCAAAAACCAAATTGGGTGGTTCTAGTATGGGGATTATCCGTACGTGTCGCTTGGGTCCTGATCAAGTTAAATCAATGCGGGCTGCTTTGGATTTGTTTGGTCGTGAATTTGGAGATGTTGCAACCTATAGTCAGCATCAACCAGACTCTGACTATTTAGGTAATCTATTACGTTCTAAAACGTTTATCGCACTTGCAGCATTTGACCAAGAAGCTGTAGTGGGAGCTTTAGCAGCATATGTTTTGCCAAAGTTTGAACAGCCTCGTAGTGAGATTTATATTTATGATTTGGCTGTTAGTGGGGAACATAGACGACAAGGCATTGCAACAGCATTGATTAATCTGTTAAAACACGAA…
>sequence_AB9	ATGTTGCGTTCTAGTAATGATGTCACGCAACAAGGTTCACGTCCAAAGACTAAATTAGGCGGTAGTAGTATGGGTATTATTCGTACATGTAGACTTGGTCCAGATCAAGTAAAATCTATGCGTGCCGCCTTAGATTTATTTGGCCGCGAGTTTGGTGATGTTGCAACATATTCACAGCATCAACCTGATTCAGATTATTTGGGAAATCTGCTTCGTTCTAAGACTTTTATTGCGCTTGCGGCTTTTGATCAGGAAGCAGTCGTTGGAGCGCTCGCGGCATATGTCTTGCCTAAGTTTGAACAACCTCGATCGGAAATTTATATATATGATTTAGCTGTTTCAGGAGAACACCGTCGCCAAGGTATTGCAACTGCTTTAATTAATTTGTTGAAACATGAA…
>sequence_AB10	ATGTTGAGATCCTCTAATGATGTCACCCAACAAGGTTCTCGGCCTAAGACGAAATTAGGTGGTAGCTCTATGGGTATTATTCGTACATGTCGGCTTGGCCCTGATCAGGTTAAGTCAATGCGTGCAGCTTTAGATTTATTTGGTCGCGAGTTTGGCGATGTTGCTACCTATTCGCAACACCAACCGGACAGTGATTACTTAGGCAATCTTCTGCGCTCCAAAACCTTTATCGCACTGGCGGCATTTGACCAAGAAGCAGTGGTGGGCGCACTTGCAGCTTATGTCCTGCCGAAATTTGAACAACCGCGTTCAGAAATTTATATTTATGATCTCGCAGTAAGTGGTGAGCATCGACGTCAGGGTATTGCTACGGCCCTTATCAATTTACTCAAACACGAA…
>sequence_AB11	ATGCTACGTTCAAGCAACGATGTAACTCAACAAGGTAGTCGTCCTAAGACTAAATTGGGTGGAAGTAGTATGGGCATCATTCGCACGTGTCGTCTCGGTCCCGATCAGGTTAAAAGTATGCGTGCAGCTTTAGATTTGTTTGGTAGGGAATTTGGCGACGTGGCAACCTATAGCCAACATCAACCAGATTCGGATTATTTGGGCAACCTATTGCGCAGTAAAACTTTTATCGCCTTAGCTGCATTTGACCAGGAAGCCGTGGTCGGTGCGTTAGCAGCTTATGTATTGCCAAAATTTGAACAACCAAGAAGCGAGATCTATATTTACGATTTGGCTGTATCAGGCGAACATCGACGTCAAGGTATTGCGACTGCATTAATCAACCTTCTAAAACATGAG…
>sequence_AB12	ATGTTACGCTCGTCTAATGATGTCACGCAGCAGGGTTCACGTCCAAAAACCAAATTAGGTGGTTCTTCTATGGGCATTATTCGAACTTGTCGTCTCGGTCCTGATCAAGTCAAATCTATGCGTGCAGCGTTGGATTTGTTCGGTCGTGAGTTTGGTGATGTGGCGACCTATAGCCAGCATCAGCCTGACTCTGATTATTTGGGTAATTTACTACGTTCAAAAACCTTTATCGCATTAGCAGCATTCGACCAGGAAGCGGTGGTCGGAGCCCTCGCGGCATATGTGTTACCAAAATTTGAACAACCAAGAAGTGAAATTTATATTTATGATTTAGCCGTCTCTGGTGAGCATCGGCGGCAGGGTATTGCAACAGCATTGATTAATTTATTAAAACATGAA…
>sequence_AB13	ATGTTACGTAGTTCTAACGACGTTACTCAACAGGGAAGTCGTCCAAAAACAAAATTAGGTGGATCATCAATGGGAATTATACGTACATGCCGTCTGGGACCTGATCAGGTGAAATCTATGCGTGCGGCCCTTGATTTATTTGGTCGCGAATTTGGGGATGTTGCGACATACTCGCAGCATCAACCTGATTCAGATTATCTAGGTAATTTGCTTCGTAGCAAGACTTTTATTGCACTTGCCGCTTTCGATCAAGAGGCGGTAGTGGGTGCATTAGCAGCATATGTACTGCCTAAATTTGAACAGCCTCGTAGCGAAATTTATATCTATGATTTAGCCGTGAGTGGGGAACATCGTCGCCAAGGAATTGCAACCGCATTAATCAATTTGTTGAAACATGAG…
>sequence_AB14	ATGCTTCGCAGTTCAAATGACGTTACGCAACAAGGTTCGCGTCCGAAAACCAAACTGGGTGGCAGCTCTATGGGGATAATCCGGACTTGTAGATTAGGTCCTGATCAAGTCAAATCAATGCGTGCAGCACTTGACCTTTTTGGCCGTGAATTTGGCGATGTCGCAACCTATAGTCAACATCAACCTGATAGTGATTATCTGGGAAATCTTTTACGTTCAAAAACCTTCATTGCATTAGCAGCATTTGATCAAGAAGCCGTTGTTGGAGCACTGGCAGCATACGTGTTGCCTAAATTTGAACAACCTCGTTCTGAAATTTATATTTATGATCTTGCTGTATCGGGGGAACATCGGCGCCAGGGCATTGCTACTGCACTTATTAACCTTCTCAAACATGAG…
>sequence_AB15	ATGTTGCGCTCATCAAACGACGTTACCCAACAGGGCTCACGTCCAAAAACCAAATTAGGTGGCTCTTCAATGGGTATTATTCGTACCTGTCGTTTAGGTCCAGATCAAGTGAAGTCAATGCGCGCAGCTCTTGATCTCTTTGGTCGCGAGTTTGGGGATGTAGCAACCTATAGCCAACATCAGCCTGATAGCGACTATCTAGGTAATCTTCTACGATCGAAAACCTTTATTGCCCTTGCAGCTTTTGATCAAGAAGCGGTCGTTGGGGCGTTGGCAGCCTACGTCTTACCAAAATTTGAACAACCTCGCAGCGAAATTTATATTTACGATCTTGCTGTATCTGGCGAACATCGACGTCAAGGGATTGCTACTGCCCTAATAAATTTACTTAAACATGAA…
>sequence_AB16	ATGTTGCGTAGCAGTAACGATGTCACACAACAAGGAAGCCGTCCAAAAACAAAATTGGGGGGTAGTTCGATGGGTATTATTCGTACCTGTCGTTTGGGTCCCGATCAGGTTAAATCTATGCGAGCCGCATTAGACCTTTTCGGCAGAGAATTTGGTGACGTCGCAACCTATTCACAGCATCAACCAGATTCAGATTATTTAGGCAATTTACTGCGCTCAAAGACATTCATTGCATTGGCGGCCTTTGATCAGGAAGCAGTTGTAGGTGCGCTAGCCGCATATGTATTACCTAAATTTGAACAACCTCGTTCAGAAATATATATCTATGATCTTGCGGTAAGCGGTGAGCACCGCCGTCAAGGCATCGCCACAGCATTAATCAATTTATTAAAACATGAG…
>sequence_AB17	ATGCTGCGTAGCTCAAATGACGTAACACAGCAGGGTAGCAGACCTAAAACCAAACTTGGGGGAAGTAGTATGGGTATCATTCGAACTTGTCGGTTGGGTCCTGATCAGGTCAAGAGCATGCGTGCAGCATTGGATCTGTTCGGACGTGAGTTTGGCGACGTCGCGACATATAGCCAACATCAACCCGACTCAGACTATTTAGGCAATTTGCTCCGAAGTAAAACATTTATTGCACTAGCAGCTTTTGATCAAGAGGCAGTTGTGGGGGCACTGGCTGCCTATGTTTTGCCAAAGTTTGAACAACCTAGATCCGAAATCTATATTTATGATTTGGCAGTGTCAGGTGAACATCGTCGCCAGGGCATTGCAACAGCATTAATTAATTTGCTCAAGCATGAA…
>sequence_AB18	ATGCTCCGTAGTTCTAATGATGTTACTCAACAGGGCAGTAGACCCAAAACAAAATTGGGTGGTTCATCTATGGGTATTATTCGCACATGCAGATTAGGGCCCGATCAGGTAAAATCTATGCGTGCGGCTCTGGATCTGTTTGGGCGAGAATTTGGCGATGTTGCGACTTATAGTCAACATCAACCCGATTCTGATTATTTAGGAAATTTATTGCGTTCAAAAACCTTCATTGCACTCGCCGCTTTTGATCAAGAAGCAGTTGTCGGTGCCCTGGCCGCCTATGTCCTACCAAAATTCGAACAACCTAGATCAGAAATCTATATATATGACTTAGCGGTTTCAGGCGAACATAGACGTCAAGGAATCGCAACCGCCCTTATAAATCTTTTGAAGCATGAG…
>sequence_AB19	ATGTTACGGTCCAGCAATGATGTGACACAGCAGGGTTCTCGACCTAAGACAAAATTGGGCGGTAGTTCGATGGGCATTATTCGCACCTGTCGTTTAGGTCCTGATCAAGTAAAAAGTATGCGTGCTGCTTTAGATCTTTTTGGTCGTGAGTTTGGAGATGTGGCGACATATTCGCAACACCAACCTGATTCTGATTACTTAGGTAACTTACTCCGCTCCAAAACCTTCATCGCACTGGCCGCATTTGATCAGGAAGCGGTGGTTGGTGCGCTGGCAGCATACGTACTGCCAAAGTTTGAGCAACCTCGTTCTGAAATTTATATCTATGATTTAGCAGTGAGCGGAGAACATCGTCGACAAGGGATTGCGACAGCACTCATAAACCTGCTGAAACACGAA…
>sequence_AB20	ATGCTAAGAAGTTCCAATGACGTTACGCAACAAGGGAGCCGTCCTAAAACAAAGTTAGGTGGCTCGAGTATGGGTATTATTCGTACTTGCCGACTGGGTCCTGATCAAGTCAAATCAATGAGAGCAGCACTTGATTTGTTCGGACGGGAATTCGGCGATGTCGCAACATATAGTCAGCACCAGCCTGATTCCGATTATTTAGGTAACCTGCTTCGATCTAAAACCTTTATTGCACTTGCTGCATTTGATCAGGAAGCAGTCGTCGGCGCCTTGGCCGCATATGTGCTTCCCAAATTTGAACAACCCCGAAGTGAAATCTATATCTATGATTTAGCTGTCTCAGGCGAACATCGTCGTCAGGGCATCGCAACAGCTTTAATTAACCTTTTGAAACACGAG…

## Sheet: Supplementary_Table_S3
Header	length	%A(3)	%T(3)	%G(3)	%C(3)	%GC(all)	%GC(1)	%GC(2)	%GC(3)	COUSIN_18	COUSIN_59	CAI_59	CAI_18	ENC	SCUO	FOP	CBI	ICDI	Scaled_Chi	GRAVY	AROMA	eucl_dist_vs_ref (a.a)	eucl_dist_vs_H0 (a.a)
sequence_PA16	534	3.371	7.303	33.146	56.18	64.981	64.045	41.573	89.326	-1.286	-1.223	0.425	0.411	33.382	0.216	0.087	-0.349	0.461	0.315	-0.172	0.085	0.057	0.127
sequence_PA18	534	6.742	5.056	30.899	57.303	64.794	64.045	42.135	88.202	-1.267	-1.213	0.431	0.419	31.65	0.255	0.092	-0.341	0.514	0.309	-0.172	0.085	0.057	0.127
sequence_PA8	534	2.247	6.742	36.517	54.494	65.543	63.483	42.135	91.011	-1.249	-1.208	0.425	0.417	30.311	0.255	0.064	-0.384	0.58	0.327	-0.172	0.085	0.057	0.127
sequence_PA11	534	2.809	5.618	34.27	57.303	65.918	64.045	42.135	91.573	-1.301	-1.199	0.435	0.415	29.053	0.29	0.064	-0.384	0.598	0.327	-0.172	0.085	0.057	0.127
sequence_PA2	534	6.18	6.742	34.831	52.247	64.232	63.483	42.135	87.079	-1.244	-1.187	0.436	0.426	33.438	0.244	0.092	-0.341	0.453	0.298	-0.172	0.085	0.057	0.127
sequence_PA15	534	5.056	6.742	32.584	55.618	64.794	64.045	42.135	88.202	-1.237	-1.125	0.44	0.42	30.402	0.257	0.081	-0.358	0.54	0.315	-0.172	0.085	0.057	0.127
sequence_PA14	534	5.618	6.18	34.831	53.371	64.607	63.483	42.135	88.202	-0.99	-1.101	0.439	0.443	32.006	0.259	0.098	-0.332	0.507	0.309	-0.172	0.085	0.057	0.127
sequence_PA10	534	3.933	8.427	35.393	52.247	64.419	63.483	42.135	87.64	-1.126	-1.089	0.438	0.426	34.005	0.238	0.098	-0.332	0.507	0.309	-0.172	0.085	0.057	0.127
sequence_PA13	534	6.742	9.551	30.337	53.371	63.109	63.483	42.135	83.708	-1.091	-1.086	0.45	0.444	33.185	0.287	0.121	-0.298	0.445	0.281	-0.172	0.085	0.057	0.127
sequence_PA3	531	6.215	2.825	33.898	57.062	65.537	63.842	41.808	90.96	-1.194	-1.079	0.435	0.413	29.188	0.266	0.064	-0.384	0.589	0.327	-0.169	0.085	0.058	0.127
sequence_PA4	534	6.742	8.427	30.899	53.933	63.483	63.483	42.135	84.831	-1.154	-1.076	0.442	0.428	37.956	0.173	0.116	-0.307	0.477	0.298	-0.172	0.085	0.057	0.127
sequence_PA20	534	2.809	8.427	35.955	52.809	64.232	61.798	42.135	88.764	-1.178	-1.059	0.456	0.434	32.142	0.213	0.098	-0.332	0.508	0.315	-0.172	0.085	0.057	0.127
sequence_PA1	534	5.056	6.742	35.393	52.809	64.232	62.36	42.135	88.202	-1.033	-0.975	0.451	0.438	32.987	0.24	0.104	-0.324	0.474	0.309	-0.172	0.085	0.057	0.127
sequence_PA19	534	5.618	8.989	34.831	50.562	63.67	63.483	42.135	85.393	-1.054	-0.952	0.434	0.417	34.52	0.247	0.087	-0.349	0.478	0.286	-0.172	0.085	0.057	0.127
sequence_PA17	534	6.18	7.865	34.27	51.685	63.858	63.483	42.135	85.955	-0.98	-0.93	0.469	0.455	31.429	0.29	0.116	-0.307	0.474	0.309	-0.172	0.085	0.057	0.127
sequence_PA9	534	2.809	10.112	37.079	50	64.232	64.045	41.573	87.079	-1.039	-0.927	0.438	0.422	33.195	0.235	0.092	-0.341	0.515	0.304	-0.172	0.085	0.057	0.127
sequence_PA5	534	3.371	11.236	35.393	50	63.296	62.36	42.135	85.393	-0.897	-0.918	0.457	0.455	34.887	0.17	0.133	-0.281	0.423	0.304	-0.172	0.085	0.057	0.127
sequence_PA6	534	4.494	10.112	39.888	45.506	63.109	62.36	41.573	85.393	-0.906	-0.857	0.456	0.445	35.892	0.182	0.139	-0.273	0.389	0.309	-0.172	0.085	0.057	0.127
sequence_PA12	534	7.303	7.303	32.022	53.371	63.67	63.483	42.135	85.393	-0.914	-0.844	0.468	0.454	29.551	0.303	0.104	-0.324	0.533	0.315	-0.172	0.085	0.057	0.127
sequence_PA7	531	9.04	9.605	33.898	47.458	62.524	64.407	41.808	81.356	-0.891	-0.767	0.45	0.432	36.091	0.211	0.145	-0.264	0.448	0.28	-0.169	0.085	0.058	0.127
sequence_EC1	534	17.416	25.843	29.775	26.966	53.745	62.921	41.573	56.742	-0.176	-0.13	0.571	0.574	42.753	0.146	0.341	0.026	0.29	0.257	-0.172	0.085	0.057	0.127
sequence_EC2	534	17.416	27.528	29.775	25.281	52.996	62.36	41.573	55.056	-0.008	-0.108	0.601	0.618	45.209	0.119	0.376	0.078	0.281	0.263	-0.172	0.085	0.057	0.127
sequence_EC18	534	19.663	23.596	29.213	27.528	52.809	60.112	41.573	56.742	-0.208	-0.055	0.583	0.571	43.453	0.102	0.358	0.052	0.26	0.263	-0.172	0.085	0.057	0.127
sequence_EC3	534	13.483	20.787	30.899	34.831	55.993	60.674	41.573	65.73	-0.121	-0.049	0.544	0.544	46.375	0.128	0.283	-0.059	0.219	0.24	-0.172	0.085	0.057	0.127
sequence_EC17	534	20.225	24.157	18.539	37.079	53.371	62.921	41.573	55.618	0.127	-0.014	0.562	0.58	48.651	0.108	0.347	0.035	0.229	0.246	-0.172	0.085	0.057	0.127
sequence_EC19	534	18.539	24.719	26.404	30.337	53.371	61.798	41.573	56.742	-0.087	-0.004	0.566	0.562	49.522	0.119	0.301	-0.033	0.201	0.24	-0.172	0.085	0.057	0.127
sequence_EC8	534	16.292	26.966	31.461	25.281	53.371	61.798	41.573	56.742	0.295	0.011	0.581	0.63	46.735	0.174	0.341	0.026	0.271	0.234	-0.172	0.085	0.057	0.127
sequence_EC10	534	15.169	28.652	29.213	26.966	52.809	60.674	41.573	56.18	-0.135	0.011	0.579	0.561	55.24	0.109	0.347	0.035	0.18	0.229	-0.172	0.085	0.057	0.127
sequence_EC4	534	17.416	26.404	27.528	28.652	52.622	60.112	41.573	56.18	0.07	0.039	0.596	0.608	46.864	0.13	0.364	0.06	0.294	0.263	-0.172	0.085	0.057	0.127
sequence_EC7	534	15.169	30.337	31.461	23.034	52.434	61.236	41.573	54.494	0.188	0.052	0.573	0.601	45.728	0.123	0.347	0.035	0.227	0.252	-0.172	0.085	0.057	0.127
sequence_EC11	534	20.787	26.404	23.034	29.775	51.873	61.236	41.573	52.809	0.281	0.058	0.596	0.64	54.788	0.095	0.382	0.086	0.257	0.234	-0.172	0.085	0.057	0.127
sequence_EC12	534	12.36	29.775	31.461	26.404	53.933	62.36	41.573	57.865	0.131	0.065	0.572	0.581	51.497	0.1	0.358	0.052	0.193	0.246	-0.172	0.085	0.057	0.127
sequence_EC5	534	19.101	21.348	26.966	32.584	54.12	61.236	41.573	59.551	-0.09	0.084	0.584	0.569	47.845	0.115	0.335	0.018	0.199	0.252	-0.172	0.085	0.057	0.127
sequence_EC9	534	16.854	33.146	24.157	25.843	51.124	61.798	41.573	50	0.004	0.11	0.588	0.571	48.705	0.164	0.37	0.069	0.237	0.234	-0.172	0.085	0.057	0.127
sequence_EC6	534	16.854	28.09	25.843	29.213	52.622	60.674	42.135	55.056	0.26	0.144	0.592	0.608	49.278	0.12	0.358	0.052	0.214	0.257	-0.172	0.085	0.057	0.127
sequence_EC15	534	15.169	29.213	28.09	27.528	53.184	62.36	41.573	55.618	0.337	0.198	0.606	0.629	47.55	0.115	0.376	0.078	0.213	0.257	-0.172	0.085	0.057	0.127
sequence_EC14	534	16.854	29.213	28.652	25.281	52.247	61.236	41.573	53.933	0.285	0.215	0.594	0.607	47.545	0.115	0.399	0.112	0.218	0.252	-0.172	0.085	0.057	0.127
sequence_EC20	534	15.73	25.843	27.528	30.899	54.12	62.36	41.573	58.427	0.222	0.243	0.575	0.572	42.956	0.106	0.364	0.06	0.251	0.263	-0.172	0.085	0.057	0.127
sequence_AB3	534	21.91	39.888	17.416	20.787	46.255	58.989	41.573	38.202	0.431	0.516	0.665	0.671	47.127	0.13	0.457	0.197	0.299	0.257	-0.172	0.085	0.057	0.127
sequence_EC13	534	21.348	29.775	25.843	23.034	50	59.551	41.573	48.876	0.726	0.53	0.617	0.657	46.48	0.092	0.434	0.163	0.297	0.275	-0.172	0.085	0.057	0.127
sequence_EC16	534	21.348	30.899	25.843	21.91	50	60.674	41.573	47.753	0.47	0.54	0.625	0.623	50.72	0.138	0.41	0.129	0.221	0.24	-0.172	0.085	0.057	0.127
sequence_AB20	534	27.528	36.517	14.607	21.348	45.506	58.427	42.135	35.955	0.428	0.697	0.675	0.647	52.021	0.167	0.497	0.257	0.248	0.24	-0.172	0.085	0.057	0.127
sequence_BC15	534	36.517	33.146	17.978	12.36	42.697	55.618	42.135	30.337	0.802	0.827	0.636	0.645	50.736	0.132	0.48	0.231	0.218	0.252	-0.172	0.085	0.057	0.127
sequence_BC3	534	33.708	37.64	19.663	8.989	41.76	55.056	41.573	28.652	0.903	0.897	0.638	0.654	50.875	0.11	0.497	0.257	0.247	0.252	-0.172	0.085	0.057	0.127
sequence_AB7	534	26.404	39.888	20.787	12.921	44.944	59.551	41.573	33.708	0.934	0.91	0.708	0.736	46.369	0.165	0.526	0.3	0.312	0.252	-0.172	0.085	0.057	0.127
sequence_AB19	534	24.719	37.079	19.663	18.539	46.442	59.551	41.573	38.202	0.945	0.911	0.686	0.701	48.049	0.143	0.497	0.257	0.239	0.252	-0.172	0.085	0.057	0.127
sequence_AB12	534	28.652	38.764	18.539	14.045	44.007	57.303	42.135	32.584	0.998	0.929	0.734	0.767	40.682	0.148	0.566	0.359	0.407	0.275	-0.172	0.085	0.057	0.127
sequence_AB6	534	29.775	35.393	17.416	17.416	45.506	60.112	41.573	34.831	0.919	0.931	0.668	0.684	50.071	0.143	0.532	0.308	0.221	0.24	-0.172	0.085	0.057	0.127
sequence_AB2	534	28.652	38.202	20.225	12.921	45.506	61.236	42.135	33.146	0.812	0.956	0.706	0.706	44.196	0.146	0.543	0.325	0.305	0.252	-0.172	0.085	0.057	0.127
sequence_AB17	534	27.528	37.079	20.787	14.607	44.757	57.303	41.573	35.393	1.066	0.981	0.698	0.737	45.729	0.109	0.526	0.3	0.351	0.257	-0.172	0.085	0.057	0.127
sequence_BC14	534	37.64	34.831	12.36	15.169	42.135	57.303	41.573	27.528	0.937	1.019	0.658	0.657	47.524	0.131	0.532	0.308	0.248	0.257	-0.172	0.085	0.057	0.127
sequence_AB18	534	29.775	38.202	14.045	17.978	43.82	57.865	41.573	32.022	0.947	1.024	0.667	0.671	50.876	0.08	0.491	0.248	0.302	0.263	-0.172	0.085	0.057	0.127
sequence_BC5	534	37.64	35.955	16.292	10.112	41.76	57.303	41.573	26.404	0.81	1.026	0.664	0.657	48.558	0.168	0.549	0.334	0.31	0.257	-0.172	0.085	0.057	0.127
sequence_BC13	534	29.213	41.011	18.539	11.236	43.258	58.427	41.573	29.775	0.975	1.034	0.72	0.722	43.498	0.173	0.561	0.351	0.388	0.269	-0.172	0.085	0.057	0.127
sequence_BC4	534	35.393	35.393	16.292	12.921	41.948	54.494	42.135	29.213	0.8	1.04	0.661	0.635	48.787	0.171	0.491	0.248	0.267	0.246	-0.172	0.085	0.057	0.127
sequence_AB15	534	30.899	38.202	11.798	19.101	44.382	60.674	41.573	30.899	1.158	1.042	0.709	0.751	44.621	0.159	0.503	0.265	0.381	0.275	-0.172	0.085	0.057	0.127
sequence_BC7	534	40.449	33.146	14.045	12.36	40.637	53.933	41.573	26.404	1.011	1.056	0.65	0.669	43.671	0.162	0.514	0.283	0.295	0.252	-0.172	0.085	0.057	0.127
sequence_AB9	534	26.966	44.944	15.73	12.36	42.509	57.865	41.573	28.09	1.185	1.061	0.727	0.759	44.649	0.1	0.543	0.325	0.349	0.269	-0.172	0.085	0.057	0.127
sequence_AB11	534	26.404	41.011	16.292	16.292	43.633	56.742	41.573	32.584	1.09	1.073	0.704	0.729	45.127	0.132	0.514	0.283	0.341	0.263	-0.172	0.085	0.057	0.127
sequence_BC20	534	36.517	40.449	12.36	10.674	40.449	56.742	41.573	23.034	0.929	1.079	0.689	0.685	45.174	0.149	0.514	0.283	0.349	0.263	-0.172	0.085	0.057	0.127
sequence_AB16	534	32.584	35.955	12.921	18.539	42.884	55.618	41.573	31.461	1.108	1.103	0.718	0.736	47.771	0.161	0.538	0.317	0.26	0.252	-0.172	0.085	0.057	0.127
sequence_BC19	534	37.64	34.27	17.978	10.112	41.948	56.18	41.573	28.09	0.963	1.105	0.654	0.651	47.597	0.095	0.561	0.351	0.293	0.263	-0.172	0.085	0.057	0.127
sequence_BC12	534	32.584	42.135	15.169	10.112	40.824	55.618	41.573	25.281	0.906	1.107	0.716	0.705	39.629	0.226	0.572	0.368	0.395	0.269	-0.172	0.085	0.057	0.127
sequence_AB10	534	24.719	40.449	16.854	17.978	45.506	60.112	41.573	34.831	1.051	1.113	0.707	0.712	47.439	0.163	0.543	0.325	0.328	0.252	-0.172	0.085	0.057	0.127
sequence_AB1	534	29.775	38.764	20.225	11.236	44.569	60.112	42.135	31.461	1.166	1.142	0.714	0.743	44.168	0.154	0.526	0.3	0.351	0.257	-0.172	0.085	0.057	0.127
sequence_BC11	534	41.573	33.708	12.921	11.798	40.449	55.056	41.573	24.719	1.268	1.181	0.674	0.713	44.613	0.176	0.538	0.317	0.329	0.257	-0.172	0.085	0.057	0.127
sequence_AB14	534	27.528	43.258	12.921	16.292	44.007	61.236	41.573	29.213	1.254	1.181	0.709	0.745	45.948	0.198	0.514	0.283	0.371	0.246	-0.172	0.085	0.057	0.127
sequence_BC8	534	43.258	36.517	11.236	8.989	39.139	55.618	41.573	20.225	1.184	1.209	0.668	0.686	45.246	0.132	0.52	0.291	0.298	0.275	-0.172	0.085	0.057	0.127
sequence_AB13	534	30.899	42.697	15.73	10.674	42.322	58.989	41.573	26.404	1.061	1.218	0.749	0.747	42.183	0.192	0.555	0.342	0.365	0.263	-0.172	0.085	0.057	0.127
sequence_BC10	534	38.764	40.449	14.607	6.18	39.513	55.618	42.135	20.787	1.268	1.25	0.661	0.688	42.058	0.165	0.549	0.334	0.345	0.281	-0.172	0.085	0.057	0.127
sequence_BC18	534	38.202	36.517	15.169	10.112	40.637	54.494	42.135	25.281	1.301	1.284	0.69	0.715	40.775	0.172	0.572	0.368	0.377	0.269	-0.172	0.085	0.057	0.127
sequence_AB4	534	32.022	35.955	11.798	20.225	44.007	58.427	41.573	32.022	1.252	1.301	0.702	0.715	48.216	0.126	0.578	0.377	0.302	0.257	-0.172	0.085	0.057	0.127
sequence_BC9	534	37.079	39.888	14.045	8.989	39.7	54.494	41.573	23.034	1.313	1.341	0.669	0.691	43.694	0.175	0.538	0.317	0.341	0.263	-0.172	0.085	0.057	0.127
sequence_AB5	534	31.461	43.82	12.921	11.798	42.135	60.112	41.573	24.719	1.126	1.374	0.76	0.741	42.867	0.155	0.601	0.411	0.407	0.257	-0.172	0.085	0.057	0.127
sequence_BC2	534	38.202	37.079	11.236	13.483	41.011	56.742	41.573	24.719	1.064	1.383	0.685	0.661	42.552	0.169	0.561	0.351	0.301	0.269	-0.172	0.085	0.057	0.127
sequence_BC16	534	41.573	37.64	15.169	5.618	39.7	56.742	41.573	20.787	1.453	1.404	0.725	0.759	40.929	0.166	0.613	0.428	0.423	0.275	-0.172	0.085	0.057	0.127
sequence_AB8	534	29.213	43.258	17.416	10.112	41.573	55.618	41.573	27.528	1.355	1.437	0.759	0.78	43.093	0.142	0.59	0.394	0.347	0.269	-0.172	0.085	0.057	0.127
sequence_BC1	534	35.955	43.82	12.36	7.865	39.513	56.742	41.573	20.225	1.407	1.455	0.703	0.718	45.618	0.18	0.584	0.385	0.3	0.263	-0.172	0.085	0.057	0.127
sequence_BC17	534	33.708	43.82	10.112	12.36	40.262	56.18	42.135	22.472	1.609	1.648	0.727	0.75	43.207	0.186	0.613	0.428	0.338	0.263	-0.172	0.085	0.057	0.127
sequence_BC6	534	41.573	38.764	11.798	7.865	38.951	55.618	41.573	19.663	1.661	1.712	0.752	0.782	39.256	0.217	0.659	0.496	0.427	0.263	-0.172	0.085	0.057	0.127

## Sheet: Supplementary_Table_S4
Header	length	%A(3)	%T(3)	%G(3)	%C(3)	%GC(all)	%GC(1)	%GC(2)	%GC(3)	COUSIN_18	COUSIN_59	CAI_59	CAI_18	ENC	SCUO	FOP	CBI	ICDI	Scaled_Chi	GRAVY	AROMA	eucl_dist_vs_ref (a.a)	eucl_dist_vs_H0 (a.a)
sequence_EC1	534	17.416	25.843	29.775	26.966	53.745	62.921	41.573	56.742	-0.032	-0.036	0.426	0.47	42.753	0.146	0.341	0.026	0.29	0.257	-0.172	0.085	0.089	0.127
sequence_EC2	534	17.416	27.528	29.775	25.281	52.996	62.36	41.573	55.056	0.245	0.107	0.447	0.503	45.209	0.119	0.37	0.069	0.281	0.263	-0.172	0.085	0.089	0.127
sequence_EC3	534	13.483	20.787	30.899	34.831	55.993	60.674	41.573	65.73	-0.349	-0.373	0.364	0.405	46.375	0.128	0.266	-0.085	0.219	0.24	-0.172	0.085	0.089	0.127
sequence_EC4	534	17.416	26.404	27.528	28.652	52.622	60.112	41.573	56.18	0.075	-0.032	0.431	0.482	46.864	0.13	0.353	0.043	0.294	0.263	-0.172	0.085	0.089	0.127
sequence_EC5	534	19.101	21.348	26.966	32.584	54.12	61.236	41.573	59.551	-0.181	-0.11	0.412	0.439	47.845	0.115	0.358	0.052	0.199	0.252	-0.172	0.085	0.089	0.127
sequence_EC6	534	16.854	28.09	25.843	29.213	52.622	60.674	42.135	55.056	0.171	0.001	0.425	0.489	49.278	0.12	0.341	0.026	0.214	0.257	-0.172	0.085	0.089	0.127
sequence_EC7	534	15.169	30.337	31.461	23.034	52.434	61.236	41.573	54.494	0.223	0.026	0.434	0.509	45.728	0.123	0.353	0.043	0.227	0.252	-0.172	0.085	0.089	0.127
sequence_EC8	534	16.292	26.966	31.461	25.281	53.371	61.798	41.573	56.742	0.286	0.001	0.429	0.505	46.735	0.174	0.324	0.001	0.271	0.234	-0.172	0.085	0.089	0.127
sequence_EC9	534	16.854	33.146	24.157	25.843	51.124	61.798	41.573	50	-0.001	0.083	0.437	0.471	48.705	0.164	0.376	0.078	0.237	0.234	-0.172	0.085	0.089	0.127
sequence_EC10	534	15.169	28.652	29.213	26.966	52.809	60.674	41.573	56.18	-0.142	-0.038	0.421	0.445	55.24	0.109	0.341	0.026	0.18	0.229	-0.172	0.085	0.089	0.127
sequence_EC11	534	20.787	26.404	23.034	29.775	51.873	61.236	41.573	52.809	0.332	0.061	0.442	0.52	54.788	0.095	0.37	0.069	0.257	0.234	-0.172	0.085	0.089	0.127
sequence_EC12	534	12.36	29.775	31.461	26.404	53.933	62.36	41.573	57.865	0.033	-0.057	0.414	0.468	51.497	0.1	0.353	0.043	0.193	0.246	-0.172	0.085	0.089	0.127
sequence_EC13	534	21.348	29.775	25.843	23.034	50	59.551	41.573	48.876	0.56	0.294	0.491	0.565	46.48	0.092	0.41	0.129	0.297	0.275	-0.172	0.085	0.089	0.127
sequence_EC14	534	16.854	29.213	28.652	25.281	52.247	61.236	41.573	53.933	0.143	0.018	0.439	0.494	47.545	0.115	0.358	0.052	0.218	0.252	-0.172	0.085	0.089	0.127
sequence_EC15	534	15.169	29.213	28.09	27.528	53.184	62.36	41.573	55.618	0.216	0.064	0.431	0.493	47.55	0.115	0.37	0.069	0.213	0.257	-0.172	0.085	0.089	0.127
sequence_EC16	534	21.348	30.899	25.843	21.91	50	60.674	41.573	47.753	0.233	0.258	0.48	0.512	50.72	0.138	0.387	0.095	0.221	0.24	-0.172	0.085	0.089	0.127
sequence_EC17	534	20.225	24.157	18.539	37.079	53.371	62.921	41.573	55.618	0.044	-0.086	0.404	0.461	48.651	0.108	0.341	0.026	0.229	0.246	-0.172	0.085	0.089	0.127
sequence_EC18	534	19.663	23.596	29.213	27.528	52.809	60.112	41.573	56.742	0.08	0.114	0.46	0.495	43.453	0.102	0.376	0.078	0.26	0.263	-0.172	0.085	0.089	0.127
sequence_EC19	534	18.539	24.719	26.404	30.337	53.371	61.798	41.573	56.742	-0.109	-0.089	0.418	0.458	49.522	0.119	0.324	0.001	0.201	0.24	-0.172	0.085	0.089	0.127
sequence_EC20	534	15.73	25.843	27.528	30.899	54.12	62.36	41.573	58.427	-0.035	-0.081	0.419	0.467	42.956	0.106	0.341	0.026	0.251	0.263	-0.172	0.085	0.089	0.127
sequence_PA1	534	5.056	6.742	35.393	52.809	64.232	62.36	42.135	88.202	-1.227	-1.19	0.27	0.303	32.987	0.24	0.092	-0.341	0.474	0.309	-0.172	0.085	0.089	0.127
sequence_PA2	534	6.18	6.742	34.831	52.247	64.232	63.483	42.135	87.079	-1.219	-1.22	0.269	0.309	33.438	0.244	0.092	-0.341	0.453	0.298	-0.172	0.085	0.089	0.127
sequence_PA3	531	6.215	2.825	33.898	57.062	65.537	63.842	41.808	90.96	-1.421	-1.347	0.258	0.288	29.188	0.266	0.064	-0.384	0.589	0.327	-0.169	0.085	0.09	0.127
sequence_PA4	534	6.742	8.427	30.899	53.933	63.483	63.483	42.135	84.831	-1.192	-1.13	0.276	0.31	37.956	0.173	0.11	-0.315	0.477	0.298	-0.172	0.085	0.089	0.127
sequence_PA5	534	3.371	11.236	35.393	50	63.296	62.36	42.135	85.393	-1.051	-1.099	0.274	0.315	34.887	0.17	0.127	-0.29	0.423	0.304	-0.172	0.085	0.089	0.127
sequence_PA6	534	4.494	10.112	39.888	45.506	63.109	62.36	41.573	85.393	-1.064	-1.018	0.287	0.317	35.892	0.182	0.127	-0.29	0.389	0.309	-0.172	0.085	0.089	0.127
sequence_PA7	531	9.04	9.605	33.898	47.458	62.524	64.407	41.808	81.356	-1.126	-1.038	0.29	0.323	36.091	0.211	0.122	-0.298	0.448	0.28	-0.169	0.085	0.09	0.127
sequence_PA8	534	2.247	6.742	36.517	54.494	65.543	63.483	42.135	91.011	-1.376	-1.367	0.255	0.292	30.311	0.255	0.058	-0.392	0.58	0.327	-0.172	0.085	0.089	0.127
sequence_PA9	534	2.809	10.112	37.079	50	64.232	64.045	41.573	87.079	-1.257	-1.175	0.266	0.291	33.195	0.235	0.092	-0.341	0.515	0.304	-0.172	0.085	0.089	0.127
sequence_PA10	534	3.933	8.427	35.393	52.247	64.419	63.483	42.135	87.64	-1.247	-1.239	0.259	0.294	34.005	0.238	0.098	-0.332	0.507	0.309	-0.172	0.085	0.089	0.127
sequence_PA11	534	2.809	5.618	34.27	57.303	65.918	64.045	42.135	91.573	-1.438	-1.367	0.256	0.288	29.053	0.29	0.064	-0.384	0.598	0.327	-0.172	0.085	0.089	0.127
sequence_PA12	534	7.303	7.303	32.022	53.371	63.67	63.483	42.135	85.393	-1.138	-1.119	0.284	0.321	29.551	0.303	0.104	-0.324	0.533	0.315	-0.172	0.085	0.089	0.127
sequence_PA13	534	6.742	9.551	30.337	53.371	63.109	63.483	42.135	83.708	-1.076	-1.04	0.297	0.331	33.185	0.287	0.116	-0.307	0.445	0.281	-0.172	0.085	0.089	0.127
sequence_PA14	534	5.618	6.18	34.831	53.371	64.607	63.483	42.135	88.202	-1.096	-1.229	0.269	0.318	32.006	0.259	0.081	-0.358	0.507	0.309	-0.172	0.085	0.089	0.127
sequence_PA15	534	5.056	6.742	32.584	55.618	64.794	64.045	42.135	88.202	-1.331	-1.254	0.269	0.301	30.402	0.257	0.081	-0.358	0.54	0.315	-0.172	0.085	0.089	0.127
sequence_PA16	534	3.371	7.303	33.146	56.18	64.981	64.045	41.573	89.326	-1.335	-1.28	0.252	0.281	33.382	0.216	0.081	-0.358	0.461	0.315	-0.172	0.085	0.089	0.127
sequence_PA17	534	6.18	7.865	34.27	51.685	63.858	63.483	42.135	85.955	-1.108	-1.132	0.277	0.318	31.429	0.29	0.11	-0.315	0.474	0.309	-0.172	0.085	0.089	0.127
sequence_PA18	534	6.742	5.056	30.899	57.303	64.794	64.045	42.135	88.202	-1.316	-1.286	0.265	0.303	31.65	0.255	0.087	-0.349	0.514	0.309	-0.172	0.085	0.089	0.127
sequence_PA19	534	5.618	8.989	34.831	50.562	63.67	63.483	42.135	85.393	-1.285	-1.179	0.275	0.302	34.52	0.247	0.081	-0.358	0.478	0.286	-0.172	0.085	0.089	0.127
sequence_PA20	534	2.809	8.427	35.955	52.809	64.232	61.798	42.135	88.764	-1.26	-1.216	0.273	0.304	32.142	0.213	0.092	-0.341	0.508	0.315	-0.172	0.085	0.089	0.127
sequence_BC1	534	35.955	43.82	12.36	7.865	39.513	56.742	41.573	20.225	1.152	1.142	0.723	0.741	45.618	0.18	0.59	0.394	0.3	0.263	-0.172	0.085	0.089	0.127
sequence_BC2	534	38.202	37.079	11.236	13.483	41.011	56.742	41.573	24.719	0.774	1.008	0.698	0.668	42.552	0.169	0.566	0.359	0.301	0.269	-0.172	0.085	0.089	0.127
sequence_BC3	534	33.708	37.64	19.663	8.989	41.76	55.056	41.573	28.652	0.827	0.792	0.641	0.665	50.875	0.11	0.486	0.24	0.247	0.252	-0.172	0.085	0.089	0.127
sequence_BC4	534	35.393	35.393	16.292	12.921	41.948	54.494	42.135	29.213	0.601	0.824	0.652	0.635	48.787	0.171	0.503	0.265	0.267	0.246	-0.172	0.085	0.089	0.127
sequence_BC5	534	37.64	35.955	16.292	10.112	41.76	57.303	41.573	26.404	0.767	0.918	0.671	0.663	48.558	0.168	0.561	0.351	0.31	0.257	-0.172	0.085	0.089	0.127
sequence_BC6	534	41.573	38.764	11.798	7.865	38.951	55.618	41.573	19.663	1.378	1.325	0.754	0.78	39.256	0.217	0.653	0.488	0.427	0.263	-0.172	0.085	0.089	0.127
sequence_BC7	534	40.449	33.146	14.045	12.36	40.637	53.933	41.573	26.404	0.953	0.939	0.674	0.693	43.671	0.162	0.549	0.334	0.295	0.252	-0.172	0.085	0.089	0.127
sequence_BC8	534	43.258	36.517	11.236	8.989	39.139	55.618	41.573	20.225	1.083	1.085	0.701	0.72	45.246	0.132	0.561	0.351	0.298	0.275	-0.172	0.085	0.089	0.127
sequence_BC9	534	37.079	39.888	14.045	8.989	39.7	54.494	41.573	23.034	1.057	1.013	0.69	0.715	43.694	0.175	0.555	0.342	0.341	0.263	-0.172	0.085	0.089	0.127
sequence_BC10	534	38.764	40.449	14.607	6.18	39.513	55.618	42.135	20.787	1.129	1.057	0.703	0.734	42.058	0.165	0.561	0.351	0.345	0.281	-0.172	0.085	0.089	0.127
sequence_BC11	534	41.573	33.708	12.921	11.798	40.449	55.056	41.573	24.719	1.132	1.044	0.689	0.729	44.613	0.176	0.572	0.368	0.329	0.257	-0.172	0.085	0.089	0.127
sequence_BC12	534	32.584	42.135	15.169	10.112	40.824	55.618	41.573	25.281	0.906	1.041	0.713	0.706	39.629	0.226	0.601	0.411	0.395	0.269	-0.172	0.085	0.089	0.127
sequence_BC13	534	29.213	41.011	18.539	11.236	43.258	58.427	41.573	29.775	0.905	0.942	0.663	0.686	43.498	0.173	0.572	0.368	0.388	0.269	-0.172	0.085	0.089	0.127
sequence_BC14	534	37.64	34.831	12.36	15.169	42.135	57.303	41.573	27.528	0.813	0.87	0.66	0.672	47.524	0.131	0.549	0.334	0.248	0.257	-0.172	0.085	0.089	0.127
sequence_BC15	534	36.517	33.146	17.978	12.36	42.697	55.618	42.135	30.337	0.82	0.806	0.646	0.671	50.736	0.132	0.503	0.265	0.218	0.252	-0.172	0.085	0.089	0.127
sequence_BC16	534	41.573	37.64	15.169	5.618	39.7	56.742	41.573	20.787	1.329	1.234	0.73	0.77	40.929	0.166	0.618	0.436	0.423	0.275	-0.172	0.085	0.089	0.127
sequence_BC17	534	33.708	43.82	10.112	12.36	40.262	56.18	42.135	22.472	1.131	1.061	0.688	0.722	43.207	0.186	0.572	0.368	0.338	0.263	-0.172	0.085	0.089	0.127
sequence_BC18	534	38.202	36.517	15.169	10.112	40.637	54.494	42.135	25.281	1.072	1.006	0.711	0.745	40.775	0.172	0.59	0.394	0.377	0.269	-0.172	0.085	0.089	0.127
sequence_BC19	534	37.64	34.27	17.978	10.112	41.948	56.18	41.573	28.09	0.875	0.952	0.659	0.669	47.597	0.095	0.526	0.3	0.293	0.263	-0.172	0.085	0.089	0.127
sequence_BC20	534	36.517	40.449	12.36	10.674	40.449	56.742	41.573	23.034	0.868	0.99	0.68	0.678	45.174	0.149	0.555	0.342	0.349	0.263	-0.172	0.085	0.089	0.127
sequence_AB1	534	29.775	38.764	20.225	11.236	44.569	60.112	42.135	31.461	0.935	0.823	0.608	0.661	44.168	0.154	0.532	0.308	0.351	0.257	-0.172	0.085	0.089	0.127
sequence_AB2	534	28.652	38.202	20.225	12.921	45.506	61.236	42.135	33.146	0.75	0.812	0.599	0.624	44.196	0.146	0.532	0.308	0.305	0.252	-0.172	0.085	0.089	0.127
sequence_AB3	534	21.91	39.888	17.416	20.787	46.255	58.989	41.573	38.202	0.396	0.43	0.525	0.55	47.127	0.13	0.422	0.146	0.299	0.257	-0.172	0.085	0.089	0.127
sequence_AB4	534	32.022	35.955	11.798	20.225	44.007	58.427	41.573	32.022	0.85	0.761	0.588	0.626	48.216	0.126	0.543	0.325	0.302	0.257	-0.172	0.085	0.089	0.127
sequence_AB5	534	31.461	43.82	12.921	11.798	42.135	60.112	41.573	24.719	0.906	1.004	0.646	0.655	42.867	0.155	0.584	0.385	0.407	0.257	-0.172	0.085	0.089	0.127
sequence_AB6	534	29.775	35.393	17.416	17.416	45.506	60.112	41.573	34.831	0.75	0.678	0.567	0.62	50.071	0.143	0.52	0.291	0.221	0.24	-0.172	0.085	0.089	0.127
sequence_AB7	534	26.404	39.888	20.787	12.921	44.944	59.551	41.573	33.708	0.863	0.716	0.582	0.64	46.369	0.165	0.509	0.274	0.312	0.252	-0.172	0.085	0.089	0.127
sequence_AB8	534	29.213	43.258	17.416	10.112	41.573	55.618	41.573	27.528	1.09	1.013	0.649	0.686	43.093	0.142	0.561	0.351	0.347	0.269	-0.172	0.085	0.089	0.127
sequence_AB9	534	26.966	44.944	15.73	12.36	42.509	57.865	41.573	28.09	1.067	0.92	0.628	0.681	44.649	0.1	0.538	0.317	0.349	0.269	-0.172	0.085	0.089	0.127
sequence_AB10	534	24.719	40.449	16.854	17.978	45.506	60.112	41.573	34.831	0.776	0.728	0.566	0.601	47.439	0.163	0.543	0.325	0.328	0.252	-0.172	0.085	0.089	0.127
sequence_AB11	534	26.404	41.011	16.292	16.292	43.633	56.742	41.573	32.584	0.794	0.689	0.592	0.638	45.127	0.132	0.48	0.231	0.341	0.263	-0.172	0.085	0.089	0.127
sequence_AB12	534	28.652	38.764	18.539	14.045	44.007	57.303	42.135	32.584	0.977	0.852	0.602	0.654	40.682	0.148	0.59	0.394	0.407	0.275	-0.172	0.085	0.089	0.127
sequence_AB13	534	30.899	42.697	15.73	10.674	42.322	58.989	41.573	26.404	0.905	0.973	0.649	0.669	42.183	0.192	0.561	0.351	0.365	0.263	-0.172	0.085	0.089	0.127
sequence_AB14	534	27.528	43.258	12.921	16.292	44.007	61.236	41.573	29.213	0.918	0.763	0.584	0.641	45.948	0.198	0.503	0.265	0.371	0.246	-0.172	0.085	0.089	0.127
sequence_AB15	534	30.899	38.202	11.798	19.101	44.382	60.674	41.573	30.899	0.85	0.667	0.589	0.646	44.621	0.159	0.52	0.291	0.381	0.275	-0.172	0.085	0.089	0.127
sequence_AB16	534	32.584	35.955	12.921	18.539	42.884	55.618	41.573	31.461	0.872	0.775	0.605	0.646	47.771	0.161	0.538	0.317	0.26	0.252	-0.172	0.085	0.089	0.127
sequence_AB17	534	27.528	37.079	20.787	14.607	44.757	57.303	41.573	35.393	0.896	0.721	0.573	0.633	45.729	0.109	0.509	0.274	0.351	0.257	-0.172	0.085	0.089	0.127
sequence_AB18	534	29.775	38.202	14.045	17.978	43.82	57.865	41.573	32.022	0.673	0.687	0.555	0.582	50.876	0.08	0.48	0.231	0.302	0.263	-0.172	0.085	0.089	0.127
sequence_AB19	534	24.719	37.079	19.663	18.539	46.442	59.551	41.573	38.202	0.65	0.578	0.545	0.59	48.049	0.143	0.509	0.274	0.239	0.252	-0.172	0.085	0.089	0.127
sequence_AB20	534	27.528	36.517	14.607	21.348	45.506	58.427	42.135	35.955	0.35	0.512	0.532	0.531	52.021	0.167	0.474	0.223	0.248	0.24	-0.172	0.085	0.089	0.127

## Sheet: Supplementary_Table_S5
Header	length	%A(3)	%T(3)	%G(3)	%C(3)	%GC(all)	%GC(1)	%GC(2)	%GC(3)	COUSIN_18	COUSIN_59	CAI_59	CAI_18	ENC	SCUO	FOP	CBI	ICDI	Scaled_Chi	GRAVY	AROMA	eucl_dist_vs_ref (a.a)	eucl_dist_vs_H0 (a.a)
sequence_EC1	534	17.416	25.843	29.775	26.966	53.745	62.921	41.573	56.742	1.687	1.331	0.724	0.765	42.753	0.146	0.543	0.325	0.29	0.257	-0.172	0.085	0.047	0.127
sequence_EC2	534	17.416	27.528	29.775	25.281	52.996	62.36	41.573	55.056	0.713	1.013	0.735	0.769	45.209	0.119	0.509	0.274	0.281	0.263	-0.172	0.085	0.047	0.127
sequence_EC3	534	13.483	20.787	30.899	34.831	55.993	60.674	41.573	65.73	1.065	0.903	0.709	0.747	46.375	0.128	0.48	0.231	0.219	0.24	-0.172	0.085	0.047	0.127
sequence_EC4	534	17.416	26.404	27.528	28.652	52.622	60.112	41.573	56.18	1.244	1.259	0.735	0.766	46.864	0.13	0.549	0.334	0.294	0.263	-0.172	0.085	0.047	0.127
sequence_EC5	534	19.101	21.348	26.966	32.584	54.12	61.236	41.573	59.551	1.405	1.198	0.711	0.747	47.845	0.115	0.526	0.3	0.199	0.252	-0.172	0.085	0.047	0.127
sequence_EC6	534	16.854	28.09	25.843	29.213	52.622	60.674	42.135	55.056	0.469	0.7	0.711	0.742	49.278	0.12	0.457	0.197	0.214	0.257	-0.172	0.085	0.047	0.127
sequence_EC7	534	15.169	30.337	31.461	23.034	52.434	61.236	41.573	54.494	1.153	1.119	0.698	0.73	45.728	0.123	0.497	0.257	0.227	0.252	-0.172	0.085	0.047	0.127
sequence_EC8	534	16.292	26.966	31.461	25.281	53.371	61.798	41.573	56.742	0.785	1.029	0.714	0.747	46.735	0.174	0.491	0.248	0.271	0.234	-0.172	0.085	0.047	0.127
sequence_EC9	534	16.854	33.146	24.157	25.843	51.124	61.798	41.573	50	1.194	1.113	0.692	0.723	48.705	0.164	0.491	0.248	0.237	0.234	-0.172	0.085	0.047	0.127
sequence_EC10	534	15.169	28.652	29.213	26.966	52.809	60.674	41.573	56.18	0.864	0.898	0.679	0.709	55.24	0.109	0.451	0.189	0.18	0.229	-0.172	0.085	0.047	0.127
sequence_EC11	534	20.787	26.404	23.034	29.775	51.873	61.236	41.573	52.809	0.735	0.832	0.677	0.723	54.788	0.095	0.474	0.223	0.257	0.234	-0.172	0.085	0.047	0.127
sequence_EC12	534	12.36	29.775	31.461	26.404	53.933	62.36	41.573	57.865	0.284	0.683	0.689	0.708	51.497	0.1	0.439	0.172	0.193	0.246	-0.172	0.085	0.047	0.127
sequence_EC13	534	21.348	29.775	25.843	23.034	50	59.551	41.573	48.876	0.343	0.71	0.699	0.727	46.48	0.092	0.451	0.189	0.297	0.275	-0.172	0.085	0.047	0.127
sequence_EC14	534	16.854	29.213	28.652	25.281	52.247	61.236	41.573	53.933	0.982	1.026	0.708	0.746	47.545	0.115	0.497	0.257	0.218	0.252	-0.172	0.085	0.047	0.127
sequence_EC15	534	15.169	29.213	28.09	27.528	53.184	62.36	41.573	55.618	1.174	1.316	0.736	0.761	47.55	0.115	0.52	0.291	0.213	0.257	-0.172	0.085	0.047	0.127
sequence_EC16	534	21.348	30.899	25.843	21.91	50	60.674	41.573	47.753	1.211	1.195	0.701	0.733	50.72	0.138	0.509	0.274	0.221	0.24	-0.172	0.085	0.047	0.127
sequence_EC17	534	20.225	24.157	18.539	37.079	53.371	62.921	41.573	55.618	-0.003	0.322	0.678	0.715	48.651	0.108	0.405	0.12	0.229	0.246	-0.172	0.085	0.047	0.127
sequence_EC18	534	19.663	23.596	29.213	27.528	52.809	60.112	41.573	56.742	0.727	0.738	0.705	0.753	43.453	0.102	0.439	0.172	0.26	0.263	-0.172	0.085	0.047	0.127
sequence_EC19	534	18.539	24.719	26.404	30.337	53.371	61.798	41.573	56.742	1.036	0.865	0.694	0.733	49.522	0.119	0.491	0.248	0.201	0.24	-0.172	0.085	0.047	0.127
sequence_EC20	534	15.73	25.843	27.528	30.899	54.12	62.36	41.573	58.427	0.351	0.799	0.732	0.758	42.956	0.106	0.486	0.24	0.251	0.263	-0.172	0.085	0.047	0.127
sequence_PA1	534	5.056	6.742	35.393	52.809	64.232	62.36	42.135	88.202	0.827	0.801	0.714	0.73	32.987	0.24	0.48	0.231	0.474	0.309	-0.172	0.085	0.047	0.127
sequence_PA2	534	6.18	6.742	34.831	52.247	64.232	63.483	42.135	87.079	0.684	0.654	0.707	0.717	33.438	0.244	0.439	0.172	0.453	0.298	-0.172	0.085	0.047	0.127
sequence_PA3	531	6.215	2.825	33.898	57.062	65.537	63.842	41.808	90.96	0.619	0.753	0.741	0.739	29.188	0.266	0.471	0.218	0.589	0.327	-0.169	0.085	0.048	0.127
sequence_PA4	534	6.742	8.427	30.899	53.933	63.483	63.483	42.135	84.831	0.572	0.522	0.679	0.712	37.956	0.173	0.399	0.112	0.477	0.298	-0.172	0.085	0.047	0.127
sequence_PA5	534	3.371	11.236	35.393	50	63.296	62.36	42.135	85.393	0.997	1.042	0.714	0.727	34.887	0.17	0.48	0.231	0.423	0.304	-0.172	0.085	0.047	0.127
sequence_PA6	534	4.494	10.112	39.888	45.506	63.109	62.36	41.573	85.393	0.88	0.98	0.745	0.759	35.892	0.182	0.509	0.274	0.389	0.309	-0.172	0.085	0.047	0.127
sequence_PA7	531	9.04	9.605	33.898	47.458	62.524	64.407	41.808	81.356	0.568	0.615	0.707	0.721	36.091	0.211	0.436	0.166	0.448	0.28	-0.169	0.085	0.048	0.127
sequence_PA8	534	2.247	6.742	36.517	54.494	65.543	63.483	42.135	91.011	1.019	0.894	0.721	0.732	30.311	0.255	0.474	0.223	0.58	0.327	-0.172	0.085	0.047	0.127
sequence_PA9	534	2.809	10.112	37.079	50	64.232	64.045	41.573	87.079	0.304	0.449	0.693	0.703	33.195	0.235	0.434	0.163	0.515	0.304	-0.172	0.085	0.047	0.127
sequence_PA10	534	3.933	8.427	35.393	52.247	64.419	63.483	42.135	87.64	0.509	0.707	0.692	0.7	34.005	0.238	0.422	0.146	0.507	0.309	-0.172	0.085	0.047	0.127
sequence_PA11	534	2.809	5.618	34.27	57.303	65.918	64.045	42.135	91.573	0.665	0.748	0.739	0.749	29.053	0.29	0.468	0.214	0.598	0.327	-0.172	0.085	0.047	0.127
sequence_PA12	534	7.303	7.303	32.022	53.371	63.67	63.483	42.135	85.393	1.048	1.039	0.758	0.77	29.551	0.303	0.526	0.3	0.533	0.315	-0.172	0.085	0.047	0.127
sequence_PA13	534	6.742	9.551	30.337	53.371	63.109	63.483	42.135	83.708	0.917	0.899	0.72	0.751	33.185	0.287	0.503	0.265	0.445	0.281	-0.172	0.085	0.047	0.127
sequence_PA14	534	5.618	6.18	34.831	53.371	64.607	63.483	42.135	88.202	0.178	0.545	0.72	0.734	32.006	0.259	0.451	0.189	0.507	0.309	-0.172	0.085	0.047	0.127
sequence_PA15	534	5.056	6.742	32.584	55.618	64.794	64.045	42.135	88.202	0.592	0.595	0.718	0.739	30.402	0.257	0.451	0.189	0.54	0.315	-0.172	0.085	0.047	0.127
sequence_PA16	534	3.371	7.303	33.146	56.18	64.981	64.045	41.573	89.326	0.477	0.572	0.696	0.699	33.382	0.216	0.428	0.154	0.461	0.315	-0.172	0.085	0.047	0.127
sequence_PA17	534	6.18	7.865	34.27	51.685	63.858	63.483	42.135	85.955	0.671	0.844	0.761	0.776	31.429	0.29	0.503	0.265	0.474	0.309	-0.172	0.085	0.047	0.127
sequence_PA18	534	6.742	5.056	30.899	57.303	64.794	64.045	42.135	88.202	0.563	0.616	0.72	0.739	31.65	0.255	0.445	0.18	0.514	0.309	-0.172	0.085	0.047	0.127
sequence_PA19	534	5.618	8.989	34.831	50.562	63.67	63.483	42.135	85.393	0.599	0.678	0.699	0.714	34.52	0.247	0.468	0.214	0.478	0.286	-0.172	0.085	0.047	0.127
sequence_PA20	534	2.809	8.427	35.955	52.809	64.232	61.798	42.135	88.764	0.76	0.848	0.736	0.746	32.142	0.213	0.451	0.189	0.508	0.315	-0.172	0.085	0.047	0.127
sequence_BC1	534	35.955	43.82	12.36	7.865	39.513	56.742	41.573	20.225	0.191	0.162	0.56	0.622	45.618	0.18	0.347	0.035	0.3	0.263	-0.172	0.085	0.047	0.127
sequence_BC2	534	38.202	37.079	11.236	13.483	41.011	56.742	41.573	24.719	0.737	0.124	0.557	0.617	42.552	0.169	0.324	0.001	0.301	0.269	-0.172	0.085	0.047	0.127
sequence_BC3	534	33.708	37.64	19.663	8.989	41.76	55.056	41.573	28.652	-0.174	-0.018	0.539	0.587	50.875	0.11	0.289	-0.051	0.247	0.252	-0.172	0.085	0.047	0.127
sequence_BC4	534	35.393	35.393	16.292	12.921	41.948	54.494	42.135	29.213	0.842	0.456	0.571	0.632	48.787	0.171	0.387	0.095	0.267	0.246	-0.172	0.085	0.047	0.127
sequence_BC5	534	37.64	35.955	16.292	10.112	41.76	57.303	41.573	26.404	0.915	0.479	0.551	0.616	48.558	0.168	0.347	0.035	0.31	0.257	-0.172	0.085	0.047	0.127
sequence_BC6	534	41.573	38.764	11.798	7.865	38.951	55.618	41.573	19.663	0.352	0.225	0.58	0.647	39.256	0.217	0.347	0.035	0.427	0.263	-0.172	0.085	0.047	0.127
sequence_BC7	534	40.449	33.146	14.045	12.36	40.637	53.933	41.573	26.404	-0.277	-0.244	0.54	0.597	43.671	0.162	0.329	0.009	0.295	0.252	-0.172	0.085	0.047	0.127
sequence_BC8	534	43.258	36.517	11.236	8.989	39.139	55.618	41.573	20.225	-0.048	-0.162	0.512	0.573	45.246	0.132	0.295	-0.042	0.298	0.275	-0.172	0.085	0.047	0.127
sequence_BC9	534	37.079	39.888	14.045	8.989	39.7	54.494	41.573	23.034	-0.164	-0.078	0.544	0.596	43.694	0.175	0.329	0.009	0.341	0.263	-0.172	0.085	0.047	0.127
sequence_BC10	534	38.764	40.449	14.607	6.18	39.513	55.618	42.135	20.787	0.017	-0.022	0.512	0.569	42.058	0.165	0.277	-0.068	0.345	0.281	-0.172	0.085	0.047	0.127
sequence_BC11	534	41.573	33.708	12.921	11.798	40.449	55.056	41.573	24.719	0.262	0.109	0.552	0.616	44.613	0.176	0.335	0.018	0.329	0.257	-0.172	0.085	0.047	0.127
sequence_BC12	534	32.584	42.135	15.169	10.112	40.824	55.618	41.573	25.281	0.889	0.38	0.605	0.675	39.629	0.226	0.387	0.095	0.395	0.269	-0.172	0.085	0.047	0.127
sequence_BC13	534	29.213	41.011	18.539	11.236	43.258	58.427	41.573	29.775	0.634	0.481	0.609	0.66	43.498	0.173	0.382	0.086	0.388	0.269	-0.172	0.085	0.047	0.127
sequence_BC14	534	37.64	34.831	12.36	15.169	42.135	57.303	41.573	27.528	-0.225	-0.111	0.546	0.599	47.524	0.131	0.295	-0.042	0.248	0.257	-0.172	0.085	0.047	0.127
sequence_BC15	534	36.517	33.146	17.978	12.36	42.697	55.618	42.135	30.337	0.142	0.227	0.557	0.614	50.736	0.132	0.341	0.026	0.218	0.252	-0.172	0.085	0.047	0.127
sequence_BC16	534	41.573	37.64	15.169	5.618	39.7	56.742	41.573	20.787	0.416	0.471	0.579	0.639	40.929	0.166	0.37	0.069	0.423	0.275	-0.172	0.085	0.047	0.127
sequence_BC17	534	33.708	43.82	10.112	12.36	40.262	56.18	42.135	22.472	0.136	0.094	0.572	0.623	43.207	0.186	0.312	-0.016	0.338	0.263	-0.172	0.085	0.047	0.127
sequence_BC18	534	38.202	36.517	15.169	10.112	40.637	54.494	42.135	25.281	0.018	0.232	0.563	0.61	40.775	0.172	0.335	0.018	0.377	0.269	-0.172	0.085	0.047	0.127
sequence_BC19	534	37.64	34.27	17.978	10.112	41.948	56.18	41.573	28.09	0.048	0.205	0.568	0.623	47.597	0.095	0.358	0.052	0.293	0.263	-0.172	0.085	0.047	0.127
sequence_BC20	534	36.517	40.449	12.36	10.674	40.449	56.742	41.573	23.034	0.495	0.16	0.54	0.602	45.174	0.149	0.364	0.06	0.349	0.263	-0.172	0.085	0.047	0.127
sequence_AB1	534	29.775	38.764	20.225	11.236	44.569	60.112	42.135	31.461	0.477	0.551	0.627	0.677	44.168	0.154	0.393	0.103	0.351	0.257	-0.172	0.085	0.047	0.127
sequence_AB2	534	28.652	38.202	20.225	12.921	45.506	61.236	42.135	33.146	1.18	0.959	0.645	0.703	44.196	0.146	0.428	0.154	0.305	0.252	-0.172	0.085	0.047	0.127
sequence_AB3	534	21.91	39.888	17.416	20.787	46.255	58.989	41.573	38.202	1.245	0.852	0.63	0.69	47.127	0.13	0.445	0.18	0.299	0.257	-0.172	0.085	0.047	0.127
sequence_AB4	534	32.022	35.955	11.798	20.225	44.007	58.427	41.573	32.022	0.17	0.388	0.625	0.664	48.216	0.126	0.364	0.06	0.302	0.257	-0.172	0.085	0.047	0.127
sequence_AB5	534	31.461	43.82	12.921	11.798	42.135	60.112	41.573	24.719	1.009	0.816	0.651	0.708	42.867	0.155	0.416	0.137	0.407	0.257	-0.172	0.085	0.047	0.127
sequence_AB6	534	29.775	35.393	17.416	17.416	45.506	60.112	41.573	34.831	0.428	0.37	0.61	0.658	50.071	0.143	0.353	0.043	0.221	0.24	-0.172	0.085	0.047	0.127
sequence_AB7	534	26.404	39.888	20.787	12.921	44.944	59.551	41.573	33.708	0.523	0.566	0.638	0.686	46.369	0.165	0.387	0.095	0.312	0.252	-0.172	0.085	0.047	0.127
sequence_AB8	534	29.213	43.258	17.416	10.112	41.573	55.618	41.573	27.528	0.44	0.37	0.618	0.673	43.093	0.142	0.364	0.06	0.347	0.269	-0.172	0.085	0.047	0.127
sequence_AB9	534	26.966	44.944	15.73	12.36	42.509	57.865	41.573	28.09	0.113	0.295	0.601	0.643	44.649	0.1	0.341	0.026	0.349	0.269	-0.172	0.085	0.047	0.127
sequence_AB10	534	24.719	40.449	16.854	17.978	45.506	60.112	41.573	34.831	0.311	0.544	0.665	0.703	47.439	0.163	0.393	0.103	0.328	0.252	-0.172	0.085	0.047	0.127
sequence_AB11	534	26.404	41.011	16.292	16.292	43.633	56.742	41.573	32.584	1.009	0.82	0.605	0.661	45.127	0.132	0.393	0.103	0.341	0.263	-0.172	0.085	0.047	0.127
sequence_AB12	534	28.652	38.764	18.539	14.045	44.007	57.303	42.135	32.584	0.64	0.84	0.642	0.691	40.682	0.148	0.416	0.137	0.407	0.275	-0.172	0.085	0.047	0.127
sequence_AB13	534	30.899	42.697	15.73	10.674	42.322	58.989	41.573	26.404	1.016	0.719	0.627	0.683	42.183	0.192	0.399	0.112	0.365	0.263	-0.172	0.085	0.047	0.127
sequence_AB14	534	27.528	43.258	12.921	16.292	44.007	61.236	41.573	29.213	0.442	0.364	0.62	0.673	45.948	0.198	0.393	0.103	0.371	0.246	-0.172	0.085	0.047	0.127
sequence_AB15	534	30.899	38.202	11.798	19.101	44.382	60.674	41.573	30.899	0.729	0.652	0.622	0.684	44.621	0.159	0.434	0.163	0.381	0.275	-0.172	0.085	0.047	0.127
sequence_AB16	534	32.584	35.955	12.921	18.539	42.884	55.618	41.573	31.461	0.422	0.533	0.611	0.657	47.771	0.161	0.364	0.06	0.26	0.252	-0.172	0.085	0.047	0.127
sequence_AB17	534	27.528	37.079	20.787	14.607	44.757	57.303	41.573	35.393	0.514	0.555	0.603	0.644	45.729	0.109	0.376	0.078	0.351	0.257	-0.172	0.085	0.047	0.127
sequence_AB18	534	29.775	38.202	14.045	17.978	43.82	57.865	41.573	32.022	0.706	0.444	0.596	0.648	50.876	0.08	0.382	0.086	0.302	0.263	-0.172	0.085	0.047	0.127
sequence_AB19	534	24.719	37.079	19.663	18.539	46.442	59.551	41.573	38.202	0.632	0.758	0.658	0.692	48.049	0.143	0.422	0.146	0.239	0.252	-0.172	0.085	0.047	0.127
sequence_AB20	534	27.528	36.517	14.607	21.348	45.506	58.427	42.135	35.955	0.921	0.636	0.614	0.668	52.021	0.167	0.387	0.095	0.248	0.24	-0.172	0.085	0.047	0.127

## Sheet: Supplementary_Table_S6
Header	length	%A(3)	%T(3)	%G(3)	%C(3)	%GC(all)	%GC(1)	%GC(2)	%GC(3)	COUSIN_18	COUSIN_59	CAI_59	CAI_18	ENC	SCUO	FOP	CBI	ICDI	Scaled_Chi	GRAVY	AROMA	eucl_dist_vs_ref (a.a)	eucl_dist_vs_H0 (a.a)
sequence_EC1	534	17.416	25.843	29.775	26.966	53.745	62.921	41.573	56.742	-0.012	0.055	0.348	0.382	42.753	0.146	0.405	0.12	0.29	0.257	-0.172	0.085	0.054	0.127
sequence_EC2	534	17.416	27.528	29.775	25.281	52.996	62.36	41.573	55.056	-0.111	-0.016	0.31	0.311	45.209	0.119	0.347	0.035	0.281	0.263	-0.172	0.085	0.054	0.127
sequence_EC3	534	13.483	20.787	30.899	34.831	55.993	60.674	41.573	65.73	0.359	0.406	0.391	0.422	46.375	0.128	0.509	0.274	0.219	0.24	-0.172	0.085	0.054	0.127
sequence_EC4	534	17.416	26.404	27.528	28.652	52.622	60.112	41.573	56.18	-0.068	0.065	0.324	0.334	46.864	0.13	0.405	0.12	0.294	0.263	-0.172	0.085	0.054	0.127
sequence_EC5	534	19.101	21.348	26.966	32.584	54.12	61.236	41.573	59.551	0.266	0.263	0.346	0.385	47.845	0.115	0.468	0.214	0.199	0.252	-0.172	0.085	0.054	0.127
sequence_EC6	534	16.854	28.09	25.843	29.213	52.622	60.674	42.135	55.056	-0.115	0.036	0.321	0.323	49.278	0.12	0.405	0.12	0.214	0.257	-0.172	0.085	0.054	0.127
sequence_EC7	534	15.169	30.337	31.461	23.034	52.434	61.236	41.573	54.494	-0.12	0.055	0.306	0.3	45.728	0.123	0.399	0.112	0.227	0.252	-0.172	0.085	0.054	0.127
sequence_EC8	534	16.292	26.966	31.461	25.281	53.371	61.798	41.573	56.742	-0.154	0.079	0.33	0.311	46.735	0.174	0.393	0.103	0.271	0.234	-0.172	0.085	0.054	0.127
sequence_EC9	534	16.854	33.146	24.157	25.843	51.124	61.798	41.573	50	0.036	-0.012	0.288	0.321	48.705	0.164	0.364	0.06	0.237	0.234	-0.172	0.085	0.054	0.127
sequence_EC10	534	15.169	28.652	29.213	26.966	52.809	60.674	41.573	56.18	0.144	0.107	0.313	0.353	55.24	0.109	0.393	0.103	0.18	0.229	-0.172	0.085	0.054	0.127
sequence_EC11	534	20.787	26.404	23.034	29.775	51.873	61.236	41.573	52.809	-0.176	0.055	0.283	0.275	54.788	0.095	0.37	0.069	0.257	0.234	-0.172	0.085	0.054	0.127
sequence_EC12	534	12.36	29.775	31.461	26.404	53.933	62.36	41.573	57.865	0.29	0.321	0.326	0.328	51.497	0.1	0.416	0.137	0.193	0.246	-0.172	0.085	0.054	0.127
sequence_EC13	534	21.348	29.775	25.843	23.034	50	59.551	41.573	48.876	-0.295	-0.094	0.255	0.249	46.48	0.092	0.324	0.001	0.297	0.275	-0.172	0.085	0.054	0.127
sequence_EC14	534	16.854	29.213	28.652	25.281	52.247	61.236	41.573	53.933	-0.077	0.045	0.314	0.327	47.545	0.115	0.382	0.086	0.218	0.252	-0.172	0.085	0.054	0.127
sequence_EC15	534	15.169	29.213	28.09	27.528	53.184	62.36	41.573	55.618	-0.076	0.055	0.335	0.326	47.55	0.115	0.382	0.086	0.213	0.257	-0.172	0.085	0.054	0.127
sequence_EC16	534	21.348	30.899	25.843	21.91	50	60.674	41.573	47.753	-0.139	-0.115	0.264	0.289	50.72	0.138	0.318	-0.008	0.221	0.24	-0.172	0.085	0.054	0.127
sequence_EC17	534	20.225	24.157	18.539	37.079	53.371	62.921	41.573	55.618	0.072	0.165	0.326	0.325	48.651	0.108	0.393	0.103	0.229	0.246	-0.172	0.085	0.054	0.127
sequence_EC18	534	19.663	23.596	29.213	27.528	52.809	60.112	41.573	56.742	0.144	0.142	0.299	0.341	43.453	0.102	0.422	0.146	0.26	0.263	-0.172	0.085	0.054	0.127
sequence_EC19	534	18.539	24.719	26.404	30.337	53.371	61.798	41.573	56.742	0.182	0.237	0.327	0.363	49.522	0.119	0.474	0.223	0.201	0.24	-0.172	0.085	0.054	0.127
sequence_EC20	534	15.73	25.843	27.528	30.899	54.12	62.36	41.573	58.427	0.294	0.333	0.357	0.373	42.956	0.106	0.462	0.206	0.251	0.263	-0.172	0.085	0.054	0.127
sequence_PA1	534	5.056	6.742	35.393	52.809	64.232	62.36	42.135	88.202	0.98	0.998	0.683	0.715	32.987	0.24	0.699	0.556	0.474	0.309	-0.172	0.085	0.054	0.127
sequence_PA2	534	6.18	6.742	34.831	52.247	64.232	63.483	42.135	87.079	0.971	1.02	0.681	0.701	33.438	0.244	0.717	0.581	0.453	0.298	-0.172	0.085	0.054	0.127
sequence_PA3	531	6.215	2.825	33.898	57.062	65.537	63.842	41.808	90.96	1.243	1.206	0.763	0.782	29.188	0.266	0.779	0.673	0.589	0.327	-0.169	0.085	0.053	0.127
sequence_PA4	534	6.742	8.427	30.899	53.933	63.483	63.483	42.135	84.831	0.929	0.891	0.624	0.676	37.956	0.173	0.671	0.513	0.477	0.298	-0.172	0.085	0.054	0.127
sequence_PA5	534	3.371	11.236	35.393	50	63.296	62.36	42.135	85.393	0.87	0.952	0.655	0.662	34.887	0.17	0.665	0.505	0.423	0.304	-0.172	0.085	0.054	0.127
sequence_PA6	534	4.494	10.112	39.888	45.506	63.109	62.36	41.573	85.393	0.799	0.785	0.638	0.674	35.892	0.182	0.63	0.453	0.389	0.309	-0.172	0.085	0.054	0.127
sequence_PA7	531	9.04	9.605	33.898	47.458	62.524	64.407	41.808	81.356	0.839	0.801	0.608	0.655	36.091	0.211	0.663	0.501	0.448	0.28	-0.169	0.085	0.053	0.127
sequence_PA8	534	2.247	6.742	36.517	54.494	65.543	63.483	42.135	91.011	1.067	1.108	0.726	0.756	30.311	0.255	0.746	0.624	0.58	0.327	-0.172	0.085	0.054	0.127
sequence_PA9	534	2.809	10.112	37.079	50	64.232	64.045	41.573	87.079	1.161	1.1	0.641	0.681	33.195	0.235	0.717	0.581	0.515	0.304	-0.172	0.085	0.054	0.127
sequence_PA10	534	3.933	8.427	35.393	52.247	64.419	63.483	42.135	87.64	1.132	1.114	0.67	0.684	34.005	0.238	0.711	0.573	0.507	0.309	-0.172	0.085	0.054	0.127
sequence_PA11	534	2.809	5.618	34.27	57.303	65.918	64.045	42.135	91.573	1.316	1.269	0.766	0.803	29.053	0.29	0.775	0.667	0.598	0.327	-0.172	0.085	0.054	0.127
sequence_PA12	534	7.303	7.303	32.022	53.371	63.67	63.483	42.135	85.393	0.93	0.973	0.712	0.742	29.551	0.303	0.751	0.633	0.533	0.315	-0.172	0.085	0.054	0.127
sequence_PA13	534	6.742	9.551	30.337	53.371	63.109	63.483	42.135	83.708	0.882	0.879	0.626	0.673	33.185	0.287	0.653	0.488	0.445	0.281	-0.172	0.085	0.054	0.127
sequence_PA14	534	5.618	6.18	34.831	53.371	64.607	63.483	42.135	88.202	0.97	1.048	0.675	0.65	32.006	0.259	0.699	0.556	0.507	0.309	-0.172	0.085	0.054	0.127
sequence_PA15	534	5.056	6.742	32.584	55.618	64.794	64.045	42.135	88.202	1.168	1.123	0.709	0.766	30.402	0.257	0.746	0.624	0.54	0.315	-0.172	0.085	0.054	0.127
sequence_PA16	534	3.371	7.303	33.146	56.18	64.981	64.045	41.573	89.326	1.007	1.008	0.696	0.722	33.382	0.216	0.688	0.539	0.461	0.315	-0.172	0.085	0.054	0.127
sequence_PA17	534	6.18	7.865	34.27	51.685	63.858	63.483	42.135	85.955	1.009	1.02	0.697	0.708	31.429	0.29	0.74	0.616	0.474	0.309	-0.172	0.085	0.054	0.127
sequence_PA18	534	6.742	5.056	30.899	57.303	64.794	64.045	42.135	88.202	1.156	1.128	0.683	0.713	31.65	0.255	0.723	0.59	0.514	0.309	-0.172	0.085	0.054	0.127
sequence_PA19	534	5.618	8.989	34.831	50.562	63.67	63.483	42.135	85.393	1.112	1.021	0.632	0.676	34.52	0.247	0.694	0.547	0.478	0.286	-0.172	0.085	0.054	0.127
sequence_PA20	534	2.809	8.427	35.955	52.809	64.232	61.798	42.135	88.764	1.208	1.145	0.685	0.711	32.142	0.213	0.728	0.599	0.508	0.315	-0.172	0.085	0.054	0.127
sequence_BC1	534	35.955	43.82	12.36	7.865	39.513	56.742	41.573	20.225	-0.741	-0.689	0.118	0.147	45.618	0.18	0.133	-0.281	0.3	0.263	-0.172	0.085	0.054	0.127
sequence_BC2	534	38.202	37.079	11.236	13.483	41.011	56.742	41.573	24.719	-0.498	-0.591	0.125	0.174	42.552	0.169	0.156	-0.247	0.301	0.269	-0.172	0.085	0.054	0.127
sequence_BC3	534	33.708	37.64	19.663	8.989	41.76	55.056	41.573	28.652	-0.519	-0.495	0.133	0.158	50.875	0.11	0.133	-0.281	0.247	0.252	-0.172	0.085	0.054	0.127
sequence_BC4	534	35.393	35.393	16.292	12.921	41.948	54.494	42.135	29.213	-0.362	-0.465	0.14	0.189	48.787	0.171	0.191	-0.196	0.267	0.246	-0.172	0.085	0.054	0.127
sequence_BC5	534	37.64	35.955	16.292	10.112	41.76	57.303	41.573	26.404	-0.596	-0.622	0.134	0.181	48.558	0.168	0.15	-0.256	0.31	0.257	-0.172	0.085	0.054	0.127
sequence_BC6	534	41.573	38.764	11.798	7.865	38.951	55.618	41.573	19.663	-0.912	-0.79	0.112	0.137	39.256	0.217	0.098	-0.332	0.427	0.263	-0.172	0.085	0.054	0.127
sequence_BC7	534	40.449	33.146	14.045	12.36	40.637	53.933	41.573	26.404	-0.674	-0.578	0.125	0.157	43.671	0.162	0.168	-0.23	0.295	0.252	-0.172	0.085	0.054	0.127
sequence_BC8	534	43.258	36.517	11.236	8.989	39.139	55.618	41.573	20.225	-0.74	-0.704	0.111	0.137	45.246	0.132	0.127	-0.29	0.298	0.275	-0.172	0.085	0.054	0.127
sequence_BC9	534	37.079	39.888	14.045	8.989	39.7	54.494	41.573	23.034	-0.751	-0.675	0.117	0.14	43.694	0.175	0.133	-0.281	0.341	0.263	-0.172	0.085	0.054	0.127
sequence_BC10	534	38.764	40.449	14.607	6.18	39.513	55.618	42.135	20.787	-0.722	-0.652	0.111	0.136	42.058	0.165	0.127	-0.29	0.345	0.281	-0.172	0.085	0.054	0.127
sequence_BC11	534	41.573	33.708	12.921	11.798	40.449	55.056	41.573	24.719	-0.794	-0.665	0.124	0.148	44.613	0.176	0.139	-0.273	0.329	0.257	-0.172	0.085	0.054	0.127
sequence_BC12	534	32.584	42.135	15.169	10.112	40.824	55.618	41.573	25.281	-0.641	-0.666	0.131	0.179	39.629	0.226	0.139	-0.273	0.395	0.269	-0.172	0.085	0.054	0.127
sequence_BC13	534	29.213	41.011	18.539	11.236	43.258	58.427	41.573	29.775	-0.622	-0.603	0.156	0.186	43.498	0.173	0.139	-0.273	0.388	0.269	-0.172	0.085	0.054	0.127
sequence_BC14	534	37.64	34.831	12.36	15.169	42.135	57.303	41.573	27.528	-0.409	-0.429	0.139	0.174	47.524	0.131	0.185	-0.204	0.248	0.257	-0.172	0.085	0.054	0.127
sequence_BC15	534	36.517	33.146	17.978	12.36	42.697	55.618	42.135	30.337	-0.528	-0.499	0.145	0.175	50.736	0.132	0.179	-0.213	0.218	0.252	-0.172	0.085	0.054	0.127
sequence_BC16	534	41.573	37.64	15.169	5.618	39.7	56.742	41.573	20.787	-0.874	-0.757	0.12	0.141	40.929	0.166	0.104	-0.324	0.423	0.275	-0.172	0.085	0.054	0.127
sequence_BC17	534	33.708	43.82	10.112	12.36	40.262	56.18	42.135	22.472	-0.743	-0.639	0.129	0.153	43.207	0.186	0.156	-0.247	0.338	0.263	-0.172	0.085	0.054	0.127
sequence_BC18	534	38.202	36.517	15.169	10.112	40.637	54.494	42.135	25.281	-0.778	-0.654	0.127	0.153	40.775	0.172	0.133	-0.281	0.377	0.269	-0.172	0.085	0.054	0.127
sequence_BC19	534	37.64	34.27	17.978	10.112	41.948	56.18	41.573	28.09	-0.497	-0.529	0.143	0.179	47.597	0.095	0.173	-0.221	0.293	0.263	-0.172	0.085	0.054	0.127
sequence_BC20	534	36.517	40.449	12.36	10.674	40.449	56.742	41.573	23.034	-0.639	-0.638	0.128	0.168	45.174	0.149	0.139	-0.273	0.349	0.263	-0.172	0.085	0.054	0.127
sequence_AB1	534	29.775	38.764	20.225	11.236	44.569	60.112	42.135	31.461	-0.632	-0.464	0.175	0.197	44.168	0.154	0.231	-0.136	0.351	0.257	-0.172	0.085	0.054	0.127
sequence_AB2	534	28.652	38.202	20.225	12.921	45.506	61.236	42.135	33.146	-0.374	-0.365	0.185	0.219	44.196	0.146	0.225	-0.144	0.305	0.252	-0.172	0.085	0.054	0.127
sequence_AB3	534	21.91	39.888	17.416	20.787	46.255	58.989	41.573	38.202	-0.319	-0.259	0.194	0.234	47.127	0.13	0.272	-0.076	0.299	0.257	-0.172	0.085	0.054	0.127
sequence_AB4	534	32.022	35.955	11.798	20.225	44.007	58.427	41.573	32.022	-0.549	-0.435	0.171	0.19	48.216	0.126	0.214	-0.162	0.302	0.257	-0.172	0.085	0.054	0.127
sequence_AB5	534	31.461	43.82	12.921	11.798	42.135	60.112	41.573	24.719	-0.564	-0.578	0.154	0.19	42.867	0.155	0.179	-0.213	0.407	0.257	-0.172	0.085	0.054	0.127
sequence_AB6	534	29.775	35.393	17.416	17.416	45.506	60.112	41.573	34.831	-0.528	-0.422	0.185	0.205	50.071	0.143	0.22	-0.153	0.221	0.24	-0.172	0.085	0.054	0.127
sequence_AB7	534	26.404	39.888	20.787	12.921	44.944	59.551	41.573	33.708	-0.617	-0.449	0.184	0.197	46.369	0.165	0.208	-0.17	0.312	0.252	-0.172	0.085	0.054	0.127
sequence_AB8	534	29.213	43.258	17.416	10.112	41.573	55.618	41.573	27.528	-0.681	-0.588	0.145	0.166	43.093	0.142	0.162	-0.238	0.347	0.269	-0.172	0.085	0.054	0.127
sequence_AB9	534	26.966	44.944	15.73	12.36	42.509	57.865	41.573	28.09	-0.659	-0.543	0.154	0.167	44.649	0.1	0.156	-0.247	0.349	0.269	-0.172	0.085	0.054	0.127
sequence_AB10	534	24.719	40.449	16.854	17.978	45.506	60.112	41.573	34.831	-0.403	-0.346	0.196	0.218	47.439	0.163	0.243	-0.119	0.328	0.252	-0.172	0.085	0.054	0.127
sequence_AB11	534	26.404	41.011	16.292	16.292	43.633	56.742	41.573	32.584	-0.597	-0.468	0.177	0.195	45.127	0.132	0.214	-0.162	0.341	0.263	-0.172	0.085	0.054	0.127
sequence_AB12	534	28.652	38.764	18.539	14.045	44.007	57.303	42.135	32.584	-0.616	-0.46	0.167	0.184	40.682	0.148	0.179	-0.213	0.407	0.275	-0.172	0.085	0.054	0.127
sequence_AB13	534	30.899	42.697	15.73	10.674	42.322	58.989	41.573	26.404	-0.607	-0.556	0.158	0.19	42.183	0.192	0.191	-0.196	0.365	0.263	-0.172	0.085	0.054	0.127
sequence_AB14	534	27.528	43.258	12.921	16.292	44.007	61.236	41.573	29.213	-0.742	-0.563	0.172	0.185	45.948	0.198	0.191	-0.196	0.371	0.246	-0.172	0.085	0.054	0.127
sequence_AB15	534	30.899	38.202	11.798	19.101	44.382	60.674	41.573	30.899	-0.643	-0.467	0.17	0.187	44.621	0.159	0.22	-0.153	0.381	0.275	-0.172	0.085	0.054	0.127
sequence_AB16	534	32.584	35.955	12.921	18.539	42.884	55.618	41.573	31.461	-0.537	-0.406	0.163	0.183	47.771	0.161	0.22	-0.153	0.26	0.252	-0.172	0.085	0.054	0.127
sequence_AB17	534	27.528	37.079	20.787	14.607	44.757	57.303	41.573	35.393	-0.522	-0.349	0.181	0.19	45.729	0.109	0.22	-0.153	0.351	0.257	-0.172	0.085	0.054	0.127
sequence_AB18	534	29.775	38.202	14.045	17.978	43.82	57.865	41.573	32.022	-0.523	-0.471	0.168	0.199	50.876	0.08	0.208	-0.17	0.302	0.263	-0.172	0.085	0.054	0.127
sequence_AB19	534	24.719	37.079	19.663	18.539	46.442	59.551	41.573	38.202	-0.376	-0.28	0.207	0.222	48.049	0.143	0.266	-0.085	0.239	0.252	-0.172	0.085	0.054	0.127
sequence_AB20	534	27.528	36.517	14.607	21.348	45.506	58.427	42.135	35.955	-0.324	-0.374	0.19	0.239	52.021	0.167	0.231	-0.136	0.248	0.24	-0.172	0.085	0.054	0.127

## Sheet: Supplementary_Table_S7
	A.baylyi	P.aeruginosa	E.coli	B.cereus
A.baylyi	COUSIN_AB	COUSIN_PA	COUSIN_EC	COUSIN_BC		NOTE: The 6 highest COUSIN values in each Codon Usage Table were chosen.
sequence_AB5	1.374	-0.578	0.816	1.004
sequence_BC2	1.383	-0.591	0.124	1.008
sequence_AB4	1.301	-0.435	0.388	0.761
sequence_AB8	1.437	-0.588	0.37	1.013
sequence_BC19	1.105	-0.529	0.205	0.952
sequence_AB13	1.218	-0.556	0.719	0.973
P.aeruginosa	COUSIN_AB	COUSIN_PA	COUSIN_EC	COUSIN_BC
sequence_PA10	-1.089	1.114	0.707	-1.239
sequence_PA15	-1.125	1.123	0.595	-1.254
sequence_PA18	-1.213	1.128	0.616	-1.286
sequence_PA20	-1.059	1.145	0.848	-1.216
sequence_PA3	-1.079	1.206	0.753	-1.347
sequence_PA11	-1.199	1.269	0.748	-1.367
E.coli	COUSIN_AB	COUSIN_PA	COUSIN_EC	COUSIN_BC
sequence_EC7	0.052	0.055	1.119	0.026
sequence_EC16	0.54	-0.115	1.195	0.258
sequence_EC5	0.084	0.263	1.198	-0.11
sequence_EC4	0.039	0.065	1.259	-0.032
sequence_EC15	0.198	0.055	1.316	0.064
sequence_EC1	-0.13	0.055	1.331	-0.036
B.cereus	COUSIN_AB	COUSIN_PA	COUSIN_EC	COUSIN_BC
sequence_BC11	1.181	-0.665	0.109	1.057
sequence_BC17	1.648	-0.639	0.094	1.061
sequence_BC8	1.209	-0.704	-0.162	1.085
sequence_BC1	1.455	-0.689	0.162	1.142
sequence_BC16	1.404	-0.757	0.471	1.234
sequence_BC6	1.712	-0.79	0.225	1.325

## Sheet: Supplementary_Table_S8
>V-OPT-AB	V14
ATGGACACCTACAGATACATCTTACGCAGCAGTAATGATGTTACACAACAAGGTAGTCGTCCAAAAACAAAATTAGGTGGTAGTAGTATGGGTATTATTCGTACATGTCGTTTAGGTCCAGATCAAGTTAAAAGTATGCGTGCAGCATTAGATTTATTTGGTCGTGAATTTGGTGATGTTGCAACATATAGTCAACATCAACCAGATAGTGATTATTTAGGTAATTTATTACGTAGTAAAACATTTATTGCATTAGCAGCATTTGATCAAGAAGCAGTTGTTGGTGCATTAGCAGCATATGTTTTACCAAAATTTGAACAACCACGTAGTGAAATTTATATTTATGATTTAGCAGTTAGTGGTGAACATCGTCGTCAAGGTATTGCAACAGCATTAATT…
>V-DEC5	V29
ATGGACACCTACAGATACATCTTACGCAGCTCTAACGACGTGACGCAACAAGGGTCCAGGCCTAAAACTAAGCTAGGGGGAAGTAGTATGGGAATAATAAGGACATGCCGACTTGGACCTGACCAAGTAAAAAGTATGAGAGCCGCTCTAGATCTTTTCGGACGAGAGTTTGGGGACGTTGCGACGTATTCACAACACCAACCCGACTCCGATTACTTAGGAAATCTACTTCGTTCAAAGACTTTCATAGCTTTGGCCGCTTTCGACCAGGAGGCTGTCGTAGGGGCCTTGGCAGCTTACGTTCTACCTAAGTTTGAACAGCCAAGATCCGAGATTTACATTTATGACCTAGCCGTATCGGGTGAACACCGGCGGCAGGGAATAGCAACGGCACTGATA…
>V-OPT-BC	V3
ATGGACACCTACAGATACATCTTACGCAGCTCTAATGATGTAACACAACAAGGTTCTCGTCCAAAAACAAAATTAGGTGGTTCTTCTATGGGTATTATTCGTACATGTCGTTTAGGTCCAGATCAAGTAAAATCTATGCGTGCAGCATTAGATTTATTTGGTCGTGAATTTGGTGATGTAGCAACATATTCTCAACATCAACCAGATTCTGATTATTTAGGTAATTTATTACGTTCTAAAACATTTATTGCATTAGCAGCATTTGATCAAGAAGCAGTAGTAGGTGCATTAGCAGCATATGTATTACCAAAATTTGAACAACCACGTTCTGAAATTTATATTTATGATTTAGCAGTATCTGGTGAACATCGTCGTCAAGGTATTGCAACAGCATTAATT…
>V-DEC2	V26
ATGGACACCTACAGATACATCTTACGCAGCTCTAATGACGTAACACAGCAAGGGTCGAGACCAAAGACAAAGCTCGGGGGTTCCTCTATGGGTATAATCCGAACTTGCAGACTCGGACCCGACCAAGTAAAGTCTATGCGGGCCGCTCTAGACCTATTTGGACGAGAGTTTGGAGATGTCGCAACTTACAGCCAACACCAGCCTGATTCCGACTACCTAGGAAATCTACTTAGGTCCAAGACGTTTATAGCTCTAGCAGCTTTTGACCAAGAGGCAGTCGTTGGAGCACTCGCCGCGTACGTACTTCCAAAGTTCGAACAACCCCGAAGTGAGATATATATCTATGACCTAGCTGTGAGTGGCGAGCACAGAAGACAAGGAATTGCCACTGCGTTAATA…
>V-DECOPT	V22
ATGGACACCTACAGATACATCTTACGCAGCTCAAATGACGTAACACAACAAGGATCAAGGCCCAAGACAAAGCTAGGAGGATCATCAATGGGAATAATAAGGACATGTAGGCTAGGACCCGACCAAGTAAAGTCAATGAGGGCTGCTCTAGACCTATTCGGAAGGGAGTTCGGAGACGTAGCTACATACTCACAACACCAACCCGACTCAGACTACCTAGGAAATCTACTAAGGTCAAAGACATTCATAGCTCTAGCTGCTTTCGACCAAGAGGCTGTAGTAGGAGCTCTAGCTGCTTACGTACTACCCAAGTTCGAGCAACCCAGGTCAGAGATATACATATACGACCTAGCTGTATCAGGAGAGCACAGGAGGCAAGGAATAGCTACAGCTCTAATA…
>V-OPT-EC	V31
ATGGACACCTACAGATACATCTTACGCAGCAGCAACGATGTGACCCAGCAGGGCAGCCGCCCGAAAACCAAACTGGGCGGCAGCAGCATGGGCATTATTCGCACCTGCCGCCTGGGCCCGGATCAGGTGAAAAGCATGCGCGCGGCGCTGGATCTGTTTGGCCGCGAATTTGGCGATGTGGCGACCTATAGCCAGCATCAGCCGGATAGCGATTATCTGGGCAACCTGCTGCGCAGCAAAACCTTTATTGCGCTGGCGGCGTTTGATCAGGAAGCGGTGGTGGGCGCGCTGGCGGCGTATGTGCTGCCGAAATTTGAACAGCCGCGCAGCGAAATTTATATTTATGATCTGGCGGTGAGCGGCGAACATCGCCGCCAGGGCATTGCGACCGCGCTGATT…
>V-PA20	V28
ATGGACACCTACAGATACATCTTACGCAGCAGCAATGATGTCACTCAGCAGGGCAGTCGCCCGAAGACCAAGCTGGGCGGCAGCAGCATGGGCATCATCCGCACGTGCCGCCTGGGTCCGGACCAGGTGAAGTCGATGCGCGCCGCCTTGGACCTGTTCGGCCGCGAGTTCGGTGATGTGGCGACGTACAGCCAGCACCAGCCGGACTCGGATTACCTGGGCAACCTCTTGCGCAGCAAGACCTTTATCGCCCTGGCGGCCTTCGACCAGGAGGCCGTCGTGGGCGCCCTGGCGGCCTACGTGCTGCCAAAGTTCGAGCAACCCCGCTCCGAGATCTACATCTACGACCTCGCCGTCTCGGGTGAGCACCGCCGTCAGGGCATCGCGACCGCGCTGATC…
>V-PA18	V7
ATGGACACCTACAGATACATCTTACGCAGCTCCAACGACGTCACCCAGCAGGGCTCCCGCCCGAAGACGAAACTGGGCGGCTCGTCCATGGGCATCATCCGGACCTGCCGCCTCGGTCCGGACCAGGTGAAATCCATGCGCGCCGCCCTCGACCTGTTCGGCCGCGAGTTCGGCGATGTCGCGACCTACTCGCAGCACCAGCCGGATTCCGACTACCTAGGCAACTTACTGCGGAGCAAGACCTTCATCGCCCTCGCCGCGTTCGACCAAGAGGCCGTCGTTGGCGCCCTGGCCGCCTATGTCCTGCCTAAATTCGAGCAGCCGCGCTCCGAGATCTACATCTACGACCTGGCCGTCAGCGGCGAGCACCGCCGCCAAGGCATCGCGACCGCCCTGATC…
>V-PA15	V13
ATGGACACCTACAGATACATCTTACGCAGCTCGAACGACGTCACCCAACAGGGCAGCCGCCCGAAGACCAAGCTGGGCGGGAGCAGCATGGGCATCATCCGGACGTGCCGCCTGGGCCCCGACCAGGTGAAGAGCATGCGCGCCGCGCTGGACCTGTTCGGCCGCGAATTCGGAGACGTGGCCACCTACTCCCAACACCAGCCGGACTCCGACTACCTGGGCAACCTGCTGCGCAGCAAGACCTTCATCGCCCTGGCCGCTTTCGACCAGGAGGCGGTGGTGGGGGCCTTGGCAGCTTACGTCCTTCCGAAGTTCGAGCAACCGCGTTCGGAGATCTATATCTATGACCTCGCCGTCTCGGGCGAGCACCGTCGCCAGGGCATCGCGACGGCCCTGATC…
>V-PA11	V25
ATGGACACCTACAGATACATCTTACGCAGCAGCAACGACGTGACCCAGCAAGGCAGCCGTCCGAAGACCAAGCTGGGTGGCAGCAGCATGGGCATCATCCGCACCTGCCGCCTCGGCCCGGACCAGGTCAAATCCATGCGCGCGGCCCTGGACCTGTTCGGCCGCGAGTTCGGGGACGTGGCGACCTACTCGCAGCACCAGCCCGACTCCGACTACCTGGGCAACCTGCTGCGCAGCAAGACCTTCATCGCCCTGGCGGCCTTCGATCAGGAGGCCGTCGTGGGCGCCCTGGCCGCCTATGTCCTGCCGAAGTTCGAGCAGCCGCGCTCGGAGATTTACATCTACGACCTCGCCGTCAGCGGCGAGCACCGGCGCCAAGGCATCGCCACGGCGCTGATC…
>V-PA10	V21
ATGGACACCTACAGATACATCTTACGCAGCTCGAACGACGTGACACAGCAAGGCAGCCGGCCTAAGACCAAGCTGGGTGGTTCCTCCATGGGCATCATCCGAACCTGCCGCCTCGGGCCGGACCAGGTCAAGAGCATGCGGGCCGCCCTGGACCTGTTTGGCCGTGAGTTCGGCGACGTCGCGACCTACAGCCAGCACCAGCCCGACAGCGACTACCTCGGCAACCTCCTCCGCTCGAAGACCTTCATCGCTCTGGCCGCGTTCGACCAGGAAGCCGTGGTGGGCGCCTTAGCGGCCTACGTCCTGCCGAAGTTCGAGCAGCCGCGATCGGAGATCTATATCTATGATCTGGCCGTCTCGGGCGAGCACCGTCGCCAGGGCATCGCGACCGCCCTGATC…
>V-EC7	V10
ATGGACACCTACAGATACATCTTACGCAGCTCTAACGATGTGACTCAGCAAGGAAGTCGTCCGAAGACTAAACTGGGGGGATCGTCTATGGGGATCATCCGCACGTGTAGGCTGGGTCCGGATCAGGTGAAATCCATGCGCGCGGCTTTGGATCTGTTTGGTCGCGAATTCGGCGATGTGGCGACTTATAGCCAGCATCAGCCGGATAGCGACTATCTGGGGAATCTGCTGCGCAGCAAAACCTTTATTGCCCTTGCTGCGTTTGACCAAGAAGCCGTTGTTGGTGCCCTGGCGGCCTATGTGTTACCAAAATTTGAACAGCCGCGCTCTGAGATTTATATATATGACCTTGCAGTCTCGGGCGAGCATAGAAGGCAGGGCATCGCCACGGCTCTGATT…
>V-EC5	V27
ATGGACACCTACAGATACATCTTACGCAGCAGCAACGACGTGACACAGCAAGGCTCGCGCCCGAAGACCAAACTGGGGGGTAGCTCTATGGGAATTATCCGCACATGCCGTCTAGGTCCAGACCAGGTAAAAAGCATGCGCGCAGCCCTCGACCTGTTCGGCCGTGAGTTTGGCGATGTGGCGACGTACAGCCAACACCAGCCAGATAGCGATTACCTGGGCAACTTACTCCGCTCTAAGACCTTTATTGCGCTGGCCGCGTTCGATCAGGAAGCAGTGGTGGGAGCGCTGGCCGCATATGTATTGCCCAAATTTGAACAGCCACGCTCCGAAATCTATATTTACGACTTGGCAGTGAGCGGCGAACATCGTCGGCAGGGCATTGCTACCGCACTGATC…
>V-AB5	V4
ATGGACACCTACAGATACATCTTACGCAGCAGTAATGATGTAACTCAGCAGGGATCACGTCCAAAAACAAAATTAGGTGGTTCCTCAATGGGCATTATTCGGACGTGCCGACTTGGCCCTGATCAAGTAAAATCTATGCGTGCAGCATTAGATTTGTTTGGTCGTGAATTTGGTGATGTTGCTACCTATTCACAACACCAACCTGATTCTGATTATCTAGGTAATCTTCTTCGCAGTAAAACATTCATAGCATTAGCAGCGTTTGATCAGGAAGCAGTCGTTGGTGCCTTAGCAGCATATGTGCTTCCTAAATTTGAACAGCCGCGTTCAGAGATCTATATTTATGATTTAGCAGTTTCGGGTGAACATCGTCGTCAAGGCATTGCCACAGCACTAATT…
>V-BC16	V9
ATGGACACCTACAGATACATCTTACGCAGCAGCAATGATGTAACACAACAGGGTTCACGTCCAAAAACAAAATTAGGTGGTTCTTCTATGGGTATAATCCGTACGTGTCGATTAGGACCTGATCAAGTAAAAAGCATGCGTGCAGCGCTAGATTTATTTGGACGGGAGTTCGGGGATGTAGCCACATATTCACAACATCAACCAGATAGTGATTATTTAGGAAATTTGTTACGTTCAAAAACATTTATTGCTTTAGCAGCATTCGATCAGGAAGCAGTTGTAGGGGCATTAGCAGCGTATGTGTTACCAAAATTTGAACAACCTCGTTCAGAAATTTATATATATGATCTCGCAGTATCGGGTGAACACCGTAGACAAGGTATTGCAACAGCGTTAATC…
>V-BC17	V2
ATGGACACCTACAGATACATCTTACGCAGCAGCAATGACGTTACACAACAAGGTAGTAGACCTAAGACAAAGTTAGGAGGTAGCTCAATGGGTATTATTCGTACATGTCGTTTGGGCCCAGATCAAGTAAAGTCAATGCGGGCAGCTTTAGACCTTTTTGGGAGAGAATTCGGTGATGTGGCAACGTACTCCCAACATCAACCAGATTCTGACTATTTAGGTAATTTACTAAGAAGTAAAACTTTTATTGCATTAGCAGCTTTCGATCAGGAGGCCGTTGTTGGTGCTCTCGCAGCTTATGTGTTACCAAAATTTGAACAACCTCGCAGTGAGATTTATATTTATGATTTAGCTGTATCAGGCGAACATCGCCGTCAAGGCATAGCAACTGCACTTATT…
>V-BC1	V20
ATGGACACCTACAGATACATCTTACGCAGCTCTAATGATGTTACACAACAAGGTTCACGACCGAAAACTAAATTAGGAGGTTCTTCTATGGGTATTATTCGAACATGTCGGCTAGGTCCAGACCAGGTTAAAAGCATGCGTGCTGCACTAGATTTGTTTGGTCGCGAATTTGGTGACGTAGCGACTTATAGTCAACATCAGCCTGATAGCGATTATCTTGGAAATTTATTACGTTCTAAGACATTTATTGCTCTTGCTGCATTCGATCAAGAAGCAGTTGTGGGGGCATTAGCAGCATATGTTTTACCAAAATTTGAACAGCCGAGATCAGAGATTTACATTTACGATTTAGCAGTTTCCGGAGAACATAGGAGACAAGGCATTGCAACAGCTCTTATT…
>V-OPT-PA	V32
ATGGACACCTACAGATACATCTTACGCAGCAGCAACGACGTGACCCAGCAGGGCAGCCGCCCGAAGACCAAGCTGGGCGGCAGCAGCATGGGCATCATCCGCACCTGCCGCCTGGGCCCGGACCAGGTGAAGAGCATGCGCGCCGCCCTGGACCTGTTCGGCCGCGAGTTCGGCGACGTGGCCACCTACAGCCAGCACCAGCCGGACAGCGACTACCTGGGCAACCTGCTGCGCAGCAAGACCTTCATCGCCCTGGCCGCCTTCGACCAGGAGGCCGTGGTGGGCGCCCTGGCCGCCTACGTGCTGCCGAAGTTCGAGCAGCCGCGCAGCGAGATCTACATCTACGACCTGGCCGTGAGCGGCGAGCACCGCCGCCAGGGCATCGCCACCGCCCTGATC…
>V-DEC6	V17
ATGGACACCTACAGATACATCTTACGCAGCAGTAACGATGTGACACAACAAGGTTCGAGGCCCAAGACGAAGCTCGGCGGAAGTTCGATGGGGATAATAAGAACATGCCGACTTGGGCCTGACCAGGTAAAGTCTATGCGAGCCGCCCTGGATTTATTCGGAAGGGAGTTTGGGGACGTCGCCACGTATTCACAGCACCAACCCGATTCCGACTACCTAGGAAATTTACTAAGAAGTAAGACTTTCATAGCTCTAGCTGCGTTTGATCAAGAAGCTGTAGTCGGGGCCCTTGCCGCTTATGTACTACCAAAGTTCGAACAACCACGGTCCGAAATATACATATACGACCTAGCAGTTTCGGGAGAGCACAGAAGGCAAGGAATAGCTACGGCTCTAATA…
>V-DEC3	V6
ATGGACACCTACAGATACATCTTACGCAGCTCAAATGACGTAACACAACAGGGTTCGAGGCCAAAGACGAAGCTAGGGGGTTCTAGTATGGGGATAATCCGAACGTGTCGGCTAGGACCCGATCAGGTAAAGTCAATGCGAGCTGCCCTCGATTTATTCGGCCGGGAGTTCGGAGACGTAGCAACCTATTCTCAACACCAACCAGACAGCGATTACCTAGGGAACCTTTTAAGGTCGAAGACCTTCATAGCTTTAGCTGCCTTTGACCAGGAGGCCGTCGTTGGAGCATTAGCGGCCTACGTGCTTCCAAAGTTTGAGCAACCCCGAAGTGAGATATACATATACGACCTCGCTGTGTCTGGTGAGCACCGGAGGCAGGGTATAGCGACAGCACTCATA…
>V-EC16	V30
ATGGACACCTACAGATACATCTTACGCAGCTCGAATGATGTTACACAACAGGGTTCACGCCCTAAAACTAAATTGGGAGGCTCATCTATGGGTATTATCCGTACCTGCCGGCTGGGTCCTGACCAAGTAAAAAGCATGCGAGCAGCTTTGGATCTGTTTGGACGCGAATTCGGCGATGTTGCGACTTATAGTCAACACCAGCCGGATAGCGATTATCTAGGCAACCTTTTACGCAGCAAAACCTTTATTGCGTTAGCGGCGTTTGATCAGGAGGCCGTTGTTGGTGCCCTGGCGGCGTACGTTCTGCCCAAATTTGAACAACCGCGATCGGAAATTTACATCTATGATCTGGCGGTCTCCGGCGAACATCGTCGACAGGGAATTGCGACCGCGTTGATT…
>V-EC15	V11
ATGGACACCTACAGATACATCTTACGCAGCTCCAACGATGTTACCCAACAAGGTTCCCGACCAAAAACAAAATTGGGCGGCTCTTCTATGGGCATCATTCGTACCTGTCGTCTCGGCCCGGATCAGGTGAAATCCATGCGTGCTGCATTGGACTTGTTTGGACGCGAATTCGGTGACGTGGCGACTTATTCTCAGCATCAGCCGGACAGCGACTACCTGGGAAATCTGCTGCGTAGTAAAACCTTTATTGCACTTGCGGCCTTTGATCAGGAAGCGGTGGTTGGGGCGTTGGCCGCGTATGTTCTCCCTAAGTTCGAACAACCCCGTTCCGAAATTTATATTTATGACCTGGCAGTGTCAGGCGAACACCGCCGTCAAGGTATCGCGACGGCTCTCATC…
>V-EC1	V16
ATGGACACCTACAGATACATCTTACGCAGCTCCAACGATGTAACCCAGCAGGGCAGCCGCCCAAAAACGAAATTAGGTGGCTCATCTATGGGTATCATCCGTACTTGCCGCCTGGGGCCGGACCAGGTGAAGTCCATGCGTGCGGCCCTAGATCTGTTTGGGCGCGAATTTGGCGATGTAGCAACGTATTCCCAACATCAACCGGATAGCGATTATCTGGGCAATCTGTTGCGCAGCAAAACGTTTATCGCACTGGCTGCGTTTGACCAAGAGGCGGTAGTTGGGGCCCTGGCAGCCTATGTCCTGCCGAAATTCGAACAGCCGCGAAGTGAGATTTATATTTATGACCTGGCTGTCTCCGGGGAACATCGGCGCCAAGGCATAGCTACTGCGTTGATT…
>V-AB13	V5
ATGGACACCTACAGATACATCTTACGCAGCTCTAACGACGTTACTCAACAGGGAAGTCGTCCAAAAACAAAATTAGGTGGATCATCAATGGGAATTATACGTACATGCCGTCTGGGACCTGATCAGGTGAAATCTATGCGTGCGGCCCTTGATTTATTTGGTCGCGAATTTGGGGATGTTGCGACATACTCGCAGCATCAACCTGATTCAGATTATCTAGGTAATTTGCTTCGTAGCAAGACTTTTATTGCACTTGCCGCTTTCGATCAAGAGGCGGTAGTGGGTGCATTAGCAGCATATGTACTGCCTAAATTTGAACAGCCTCGTAGCGAAATTTATATCTATGATTTAGCCGTGAGTGGGGAACATCGTCGCCAAGGAATTGCAACCGCATTAATC…
>V-AB8	V24
ATGGACACCTACAGATACATCTTACGCAGCAGTAACGATGTCACACAGCAAGGTTCACGGCCAAAAACCAAATTGGGTGGTTCTAGTATGGGGATTATCCGTACGTGTCGCTTGGGTCCTGATCAAGTTAAATCAATGCGGGCTGCTTTGGATTTGTTTGGTCGTGAATTTGGAGATGTTGCAACCTATAGTCAGCATCAACCAGACTCTGACTATTTAGGTAATCTATTACGTTCTAAAACGTTTATCGCACTTGCAGCATTTGACCAAGAAGCTGTAGTGGGAGCTTTAGCAGCATATGTTTTGCCAAAGTTTGAACAGCCTCGTAGTGAGATTTATATTTATGATTTGGCTGTTAGTGGGGAACATAGACGACAAGGCATTGCAACAGCATTGATT…
>V-AB4	V12
ATGGACACCTACAGATACATCTTACGCAGCAGTAATGACGTTACACAACAAGGTTCACGTCCTAAAACAAAATTAGGCGGCTCGTCGATGGGTATCATTCGCACCTGTAGACTAGGCCCAGATCAGGTTAAGAGTATGCGAGCTGCATTAGATCTTTTTGGCCGCGAATTCGGTGACGTCGCCACATACAGCCAACACCAGCCAGATTCTGATTACTTAGGCAATCTGTTGCGTTCAAAGACGTTTATAGCGCTCGCAGCTTTTGATCAAGAAGCAGTTGTTGGTGCACTTGCAGCATATGTCTTACCCAAATTTGAACAACCTCGTTCTGAAATTTATATTTACGATTTAGCAGTTAGTGGTGAACATCGACGGCAAGGTATAGCAACCGCACTGATT…
>V-BC11	V8
ATGGACACCTACAGATACATCTTACGCAGCTCCAACGACGTAACGCAACAAGGGAGTAGACCAAAGACAAAACTAGGTGGTTCATCTATGGGAATTATCCGTACATGTAGATTAGGACCAGACCAAGTAAAATCAATGCGTGCTGCATTAGATTTATTCGGCCGCGAATTTGGTGACGTAGCCACATACTCTCAGCATCAACCGGATAGTGATTATCTCGGAAATCTATTAAGATCAAAAACCTTTATTGCATTAGCAGCTTTTGATCAAGAAGCGGTTGTAGGTGCGTTGGCGGCGTACGTGTTACCAAAATTTGAACAACCTCGCTCAGAAATTTATATTTATGATTTAGCTGTATCTGGCGAACATCGTCGGCAAGGTATAGCTACTGCGTTAATT…
>V-BC8	V15
ATGGACACCTACAGATACATCTTACGCAGCAGCAACGATGTAACACAACAAGGTTCACGCCCAAAAACAAAATTAGGAGGTAGCTCTATGGGTATAATAAGAACTTGTCGATTAGGTCCAGACCAAGTAAAATCAATGCGAGCTGCTCTTGATCTATTCGGGAGAGAGTTTGGAGATGTAGCTACTTATTCTCAACACCAGCCAGATTCTGATTATTTAGGAAATCTTTTACGTAGTAAAACGTTTATAGCTTTAGCTGCATTTGACCAAGAAGCGGTGGTAGGAGCATTAGCTGCTTATGTATTGCCTAAGTTTGAACAACCTAGATCTGAAATCTATATATATGACCTTGCAGTTTCGGGTGAACATCGTAGACAAGGAATAGCGACAGCACTAATT…
>V-BC6	V1
ATGGACACCTACAGATACATCTTACGCAGCAGTAATGATGTAACACAACAAGGATCTCGTCCGAAAACGAAACTAGGTGGTAGTTCAATGGGAATTATTCGTACCTGTCGTTTAGGACCAGATCAGGTTAAAAGTATGCGTGCAGCATTAGATTTATTCGGGCGTGAATTTGGTGATGTTGCAACATATTCACAACATCAGCCTGATTCCGATTATTTAGGGAACTTATTAAGATCTAAAACATTTATTGCATTGGCAGCATTTGATCAAGAAGCTGTAGTGGGAGCATTAGCAGCGTACGTGTTACCAAAATTTGAGCAACCACGCTCGGAAATTTATATTTATGATTTAGCAGTTTCAGGTGAACATCGTCGACAAGGGATTGCGACAGCATTAATT…
>V-BC2	V23
ATGGACACCTACAGATACATCTTACGCAGCAGTAACGATGTTACACAACAAGGGAGTAGACCAAAAACGAAATTAGGTGGTTCATCTATGGGTATTATTCGAACATGCCGACTTGGGCCTGATCAAGTTAAATCTATGCGCGCTGCTCTTGACTTATTTGGACGCGAATTTGGAGACGTAGCGACATACTCTCAACATCAGCCAGATTCTGACTATTTAGGAAATCTTTTACGTTCAAAGACATTTATTGCATTAGCAGCGTTTGATCAAGAAGCAGTAGTAGGTGCGCTTGCTGCATATGTTTTACCAAAGTTCGAACAACCACGCAGTGAAATCTACATTTATGATTTAGCTGTCTCAGGAGAGCATCGCCGACAAGGGATTGCGACAGCATTAATT…
>V-BC19	V18
ATGGACACCTACAGATACATCTTACGCAGCAGTAATGATGTGACACAACAAGGTTCACGTCCGAAAACGAAATTAGGAGGGAGTAGTATGGGAATCATAAGGACGTGTCGTTTAGGTCCAGACCAAGTTAAGTCGATGAGAGCGGCATTGGATCTCTTTGGTCGAGAATTCGGTGATGTTGCAACATATTCGCAACACCAACCAGATAGTGATTATCTTGGAAATTTATTAAGATCAAAAACTTTTATTGCGTTAGCAGCATTCGATCAGGAAGCTGTTGTGGGTGCATTAGCAGCTTATGTTCTTCCAAAGTTTGAACAGCCGCGGAGTGAAATTTATATTTATGATTTAGCGGTAAGCGGTGAACACAGACGCCAGGGAATAGCTACAGCTCTAATT…
>V-PC-AU1-WT	V19
ATGGACACCTACAGATACATCTTACGCAGCAGCAACGATGTTACGCAGCAGGGCAGTCGCCCTAAAACAAAGTTAGGTGGCTCAAGTATGGGCATCATTCGCACATGTAGGCTCGGCCCTGACCAAGTCAAATCCATGCGGGCTGCTCTTGATCTTTTCGGTCGTGAGTTCGGAGACGTAGCCACCTACTCCCAACATCAGCCGGACTCCGATTACCTCGGGAACTTGCTCCGTAGTAAGACATTCATCGCGCTTGCTGCCTTCGACCAAGAAGCGGTTGTTGGCGCTCTCGCGGCTTACGTTCTGCCCAAGTTTGAGCAGCCGCGTAGTGAGATCTATATCTATGATCTCGCAGTCTCCGGAGAGCACCGGAGGCAGGGCATTGCCACCGCGCTCATC…
ACACCTACAGATACATC = AU1 epitope tag

## Sheet: Supplementary_Table_S9
Header	variant_no.	length	%A(3)	%T(3)	%G(3)	%C(3)	%GC(all)	%GC(1)	%GC(2)	%GC(3)	COUSIN_18	COUSIN_59	CAI_59	CAI_18	ENC	SCUO	FOP	CBI	ICDI	Scaled_Chi	GRAVY	AROMA	eucl_dist_vs_ref (a.a)	eucl_dist_vs_H0 (a.a)
V-OPT-AB	V14	552	43.478	50.543	2.174	3.804	33.514	53.261	41.304	5.978	2.495	2.703	0.953	0.961	21.505	0.205	0.955	0.934	0.895	0.411	-0.204	0.093	0.061	0.125
V-DEC5	V29	552	30.978	24.457	19.565	25	48.007	58.152	41.304	44.565	-0.306	-0.228	0.458	0.46	59.563	0.095	0.257	-0.101	0.171	0.238	-0.204	0.093	0.061	0.125
V-OPT-BC	V3	552	49.457	44.565	2.174	3.804	33.514	53.261	41.304	5.978	2.216	2.391	0.935	0.945	21.505	0.205	0.832	0.752	0.895	0.411	-0.204	0.093	0.061	0.125
V-DEC2	V26	552	29.891	23.37	19.565	27.174	48.732	58.152	41.304	46.739	-0.402	-0.298	0.455	0.456	54.998	0.08	0.257	-0.101	0.208	0.255	-0.204	0.093	0.061	0.125
V-DECOPT	V22	552	45.652	13.587	15.761	25	46.377	57.065	41.304	40.761	-0.227	-0.413	0.363	0.386	21.174	0.205	0.134	-0.283	0.936	0.417	-0.204	0.093	0.061	0.125
V-OPT-EC	V31	552	9.783	22.826	36.957	30.435	57.065	62.5	41.304	67.391	0.125	0.103	0.627	0.635	21.024	0.212	0.324	-0.001	0.921	0.422	-0.204	0.093	0.061	0.125
V-PA20	V28	552	3.804	8.152	33.696	54.348	63.225	60.326	41.304	88.043	-1.15	-1.015	0.457	0.437	31.696	0.226	0.101	-0.332	0.515	0.322	-0.204	0.093	0.061	0.125
V-PA18	V7	552	7.065	4.891	29.348	58.696	63.768	61.957	41.304	88.043	-1.252	-1.168	0.429	0.418	31.538	0.258	0.095	-0.341	0.52	0.322	-0.204	0.093	0.061	0.125
V-PA15	V13	552	5.978	6.522	31.522	55.978	63.587	61.957	41.304	87.5	-1.224	-1.073	0.438	0.418	30.68	0.268	0.084	-0.357	0.543	0.316	-0.204	0.093	0.061	0.125
V-PA11	V25	552	3.261	5.435	32.065	59.239	65.036	62.5	41.304	91.304	-1.292	-1.157	0.432	0.414	28.34	0.313	0.067	-0.382	0.613	0.338	-0.204	0.093	0.061	0.125
V-PA10	V21	552	4.891	8.152	33.152	53.804	63.406	61.957	41.304	86.957	-1.128	-1.047	0.44	0.428	34.128	0.231	0.101	-0.332	0.507	0.322	-0.204	0.093	0.061	0.125
V-EC7	V10	552	15.761	28.261	30.435	25.543	52.174	59.239	41.304	55.978	0.161	0.033	0.561	0.59	46.331	0.106	0.335	0.015	0.215	0.271	-0.204	0.093	0.061	0.125
V-EC5	V27	552	19.022	20.652	25.543	34.783	53.804	59.783	41.304	60.326	-0.112	0.064	0.573	0.561	47.187	0.124	0.324	-0.001	0.203	0.26	-0.204	0.093	0.061	0.125
V-AB5	V4	552	31.522	41.848	11.957	14.674	42.21	58.696	41.304	26.63	1.066	1.309	0.735	0.72	46.031	0.178	0.581	0.379	0.355	0.26	-0.204	0.093	0.061	0.125
V-BC16	V9	552	40.217	36.413	14.13	9.239	40.036	55.435	41.304	23.37	1.395	1.339	0.708	0.743	43.238	0.17	0.598	0.404	0.366	0.277	-0.204	0.093	0.061	0.125
V-BC17	V2	552	32.609	41.848	9.783	15.761	40.761	55.435	41.304	25.543	1.541	1.552	0.708	0.734	44.756	0.154	0.587	0.388	0.301	0.277	-0.204	0.093	0.061	0.125
V-BC1	V20	552	35.87	41.304	11.413	11.413	39.855	55.435	41.304	22.826	1.327	1.353	0.678	0.699	46.797	0.167	0.553	0.338	0.267	0.266	-0.204	0.093	0.061	0.125
V-OPT-PA	V32	552	1.63	0	34.239	64.13	67.391	62.5	41.304	98.37	-1.097	-0.891	0.43	0.404	20.306	0.109	0.006	-0.473	0.983	0.439	-0.204	0.093	0.061	0.125
V-DEC6	V17	552	33.152	20.109	23.37	23.37	48.551	57.609	41.304	46.739	-0.585	-0.528	0.423	0.427	50.308	0.131	0.24	-0.126	0.253	0.249	-0.204	0.093	0.061	0.125
V-DEC3	V6	552	25.543	20.652	26.087	27.717	50.725	57.065	41.304	53.804	-0.269	-0.278	0.452	0.463	55.121	0.055	0.257	-0.101	0.26	0.271	-0.204	0.093	0.061	0.125
V-EC16	V30	552	21.196	29.891	23.913	25	49.638	58.696	41.304	48.913	0.459	0.533	0.616	0.615	51.764	0.129	0.402	0.114	0.212	0.249	-0.204	0.093	0.061	0.125
V-EC15	V11	552	15.761	27.717	26.63	29.891	52.717	60.326	41.304	56.522	0.313	0.194	0.594	0.616	49.746	0.101	0.363	0.057	0.188	0.26	-0.204	0.093	0.061	0.125
V-EC1	V16	552	17.935	24.457	28.804	28.804	53.261	60.87	41.304	57.609	-0.193	-0.129	0.562	0.565	43.486	0.123	0.335	0.015	0.266	0.271	-0.204	0.093	0.061	0.125
V-AB13	V5	552	30.435	40.217	15.217	14.13	42.754	57.609	41.304	29.348	0.977	1.125	0.721	0.722	45.455	0.144	0.525	0.297	0.317	0.277	-0.204	0.093	0.061	0.125
V-AB8	V24	552	28.804	40.761	16.848	13.587	42.029	54.348	41.304	30.435	1.283	1.336	0.731	0.756	45.665	0.148	0.559	0.346	0.298	0.271	-0.204	0.093	0.061	0.125
V-AB4	V12	552	32.065	33.696	10.87	23.37	44.022	56.522	41.304	34.239	1.204	1.228	0.68	0.699	48.873	0.113	0.559	0.346	0.289	0.271	-0.204	0.093	0.061	0.125
V-BC11	V8	552	40.761	31.522	12.5	15.217	40.761	53.261	41.304	27.717	1.228	1.13	0.656	0.698	45.031	0.166	0.52	0.288	0.317	0.266	-0.204	0.093	0.061	0.125
V-BC8	V15	552	42.391	34.239	10.87	12.5	39.493	53.804	41.304	23.37	1.133	1.153	0.65	0.671	45.583	0.151	0.497	0.255	0.259	0.277	-0.204	0.093	0.061	0.125
V-BC6	V1	552	40.761	36.957	10.87	11.413	39.493	54.891	41.304	22.283	1.597	1.617	0.731	0.765	41.103	0.181	0.637	0.462	0.389	0.271	-0.204	0.093	0.061	0.125
V-BC2	V23	552	37.5	35.326	10.87	16.304	41.304	55.435	41.304	27.174	1.007	1.303	0.664	0.645	43.256	0.153	0.536	0.313	0.28	0.277	-0.204	0.093	0.061	0.125
V-BC19	V18	552	36.957	32.609	17.391	13.043	42.21	54.891	41.304	30.435	0.92	1.046	0.638	0.637	48.25	0.102	0.536	0.313	0.247	0.271	-0.204	0.093	0.061	0.125
V-PC-AU1-WT	V19	552	14.13	26.087	21.739	38.043	53.623	59.783	41.304	59.783	0.048	-0.028	0.501	0.517	53.727	0.094	0.302	-0.034	0.166	0.255	-0.204	0.093	0.061	0.125

[truncated: 15 more sheets: Supplementary_Table_S10, Supplementary_Table_S11, Supplementary_Table_S12, Supplementary_Table_S13, Supplementary_Table_S14, Supplementary_Table_S15, Supplementary_Table_S16, Supplementary_Table_S17, Supplementary_Table_S18, Supplementary_Table_S19, Supplementary_Table_S20, Supplementary_Table_S21, Supplementary_Table_S22, Supplementary_Table_S23, Supplementary_Table_S24]
